# Supplementary material for: Causal associations between plasma metabolites and head and neck cancer: a bidirectional Mendelian randomization study
Source: Braz J Otorhinolaryngol. 2026 Apr 28;92(4):101812. doi: 10.1016/j.bjorl.2026.101812 (PMC13140025; doi:10.1016/j.bjorl.2026.101812)
Supplement: Supplementary file 2 [file mmc2.xlsx]

## Sheet: Index
Tables	Contents
Table S1	STROBE-MR checklist of recommended items to address in reports of Mendelian randomization studies
Table S2	Detailed information of genetic datasets used in this study
Table S3	The list of GWAS data for 1400 plasma metabolites
Table S4	Detailed information of instrumental variables used in preliminary analysis
Table S5	Detailed information of instrumental variables used in replication analysis
Table S6	Detailed information of instrumental variables used in reverse preliminary analysis
Table S7	Detailed information of instrumental variables used in reverse replication analysis
Table S8	MR results of causal effects in preliminary analysis
Table S9	MR results of causal effects in replication analysis
Table S10	MR results of causal effects in reverse preliminary analysis
Table S11	MR results of causal effects in reverse replication analysis
Figures	Contents
Fig. S1	Identified plasma metabolites passed the replication test.
Fig. S2	The forest plots of preliminary analysis (A-C) and replication analysis (D-F).
Fig. S3	The funnel plots of preliminary analysis (A-C) and replication analysis (D-F).

## Sheet: Table S1
Table S1. STROBE-MR checklist of recommended items to address in reports of Mendelian randomization studies
Item No.	Section	Checklist item	Page No.	Relevant text from manuscript
1	TITLE and ABSTRACT	Indicate Mendelian randomization (MR) as the study’s design in the title and/or the abstract if that is a main purpose of the study	Page 2	We performed a bidirectional two-sample MR analysis using genome-wide association studies datasets for preliminary analysis, including 1400 plasma metabolites and head and neck cancer from Finns.
	INTRODUCTION
2	Background	Explain the scientific background and rationale for the reported study. What is the exposure? Is a potential causal relationship between exposure and outcome plausible? Justify why MR is a helpful method to address the study question	Page 3-4	Observational studies have revealed that glycolysis, tricarboxylic acid cycle, and glutamine metabolism are upregulated in head and neck cancer tissues [8,9]. Moreover, previous researches have demonstrated the tumor-suppressing function of coenzyme Q0 and the tumor-promoting function of kynurenine in head and neck cancer [10,11].
3	Objectives	State specific objectives clearly, including pre-specified causal hypotheses (if any). State that MR is a method that, under specific assumptions, intends to estimate causal effects	Page 4	Mendelian randomization (MR) is a type of study that uses genetic variation associated with exposures to assess the possible causal relationship with outcomes [12]. Because alleles follow the principle of random assignment, MR is similar to the randomized controlled trial and can reduce the potential bias of confounding and reverse causation in observational epidemiological studies [13].
	METHODS
4	Study design and data sources	Present key elements of the study design early in the article. Consider including a table listing sources of data for all phases of the study. For each data source contributing to the analysis, describe the following:	Page 4, Figure 1	Study design presented in Figure 1.
	a)	Setting: Describe the study design and the underlying population, if possible. Describe the setting, locations, and relevant dates, including periods of recruitment, exposure, follow-up, and data collection, when available.	Figure 1, Table S2	Study design presented in Figure 1. Table S2 reports information such as underlying population.
	b)	Participants: Give the eligibility criteria, and the sources and methods of selection of participants. Report the sample size, and whether any power or sample size calculations were carried out prior to the main analysis	Table S2	Table S2 reports information such as sample size.
	c)	Describe measurement, quality control and selection of genetic variants	Page 5-6	To get enough single nucleotide polymorphisms (SNPs), we eased the genome-wide significance threshold to p < 1 × 10−5 to select metabolite-associated SNPs. Independent SNPs were clumped by removing linkage disequilibrium (LD, r2 < 0.001 within a 10,000 kb window). For head and neck cancer, given the few significant IVs, we also adjusted the significance threshold to p < 1 × 10−5. Weak IVs were el…
	d)	For each exposure, outcome, and other relevant variables, describe methods of assessment and diagnostic criteria for diseases	Page 5	Plasma metabolite data was derived from the most comprehensive genome-wide association study (GWAS), containing 1,091 metabolites and 309 metabolite ratios from 8,299 European individuals [15]. These metabolites cover eight major pathways including carbohydrate, lipid, nucleotide, amino acid, cofactor and vitamins, peptide, energy, and xenobiotics. The genetic association data for head and neck c…
	e)	Provide details of ethics committee approval and participant informed consent, if relevant	Page 13	This study used published GWAS datasets, therefore, did not require additional ethical approval.
5	Assumptions	Explicitly state the three core IV assumptions for the main analysis (relevance, independence and exclusion restriction) as well assumptions for any additional or sensitivity analysis	Page 4	The analysis process follows three key assumptions: (1) the instrumental variables (IVs) must be robustly correlated with the exposure; (2) the IVs are not related to confounders; (3) the IVs affect the outcome only through the exposure [14].
6	Statistical methods: main analysis	Describe statistical methods and statistics used
	a)	Describe how quantitative variables were handled in the analyses (i.e., scale, units, model)	Page 5	Plasma metabolite data was derived from the most comprehensive genome-wide association study (GWAS), containing 1,091 metabolites and 309 metabolite ratios from 8,299 European individuals [15]. These metabolites cover eight major pathways including carbohydrate, lipid, nucleotide, amino acid, cofactor and vitamins, peptide, energy, and xenobiotics. The genetic association data for head and neck c…
	b)	Describe how genetic variants were handled in the analyses and, if applicable, how their weights were selected	Page 5-6	To get enough single nucleotide polymorphisms (SNPs), we eased the genome-wide significance threshold to p < 1 × 10−5 to select metabolite-associated SNPs. Independent SNPs were clumped by removing linkage disequilibrium (LD, r2 < 0.001 within a 10,000 kb window). For head and neck cancer, given the few significant IVs, we also adjusted the significance threshold to p < 1 × 10−5. Weak IVs were el…
	c)	Describe the MR estimator (e.g. two-stage least squares, Wald ratio) and related statistics. Detail the included covariates and, in case of two-sample MR, whether the same covariate set was used for adjustment in the two samples	Page 6	Several statistical methods were applied to this study, including inverse variance weighted (IVW), MR-Egger regression, weighted median, and weighted mode [17-19]. The application of IVW presupposes that all SNPs are valid IVs and are entirely independent of each other. The weighted median yields robust estimates when at least 50% of the information comes from valid IVs.
	d)	Explain how missing data were addressed	Not mentioned
	e)	If applicable, indicate how multiple testing was addressed		-
7	Assessment of assumptions	Describe any methods or prior knowledge used to assess the assumptions or justify their validity	Page 6	Different approaches have been chosen for sensitivity analysis, such as Cochran's Q test, MR-Egger intercept test [20], MR pleiotropy residual sum and outlier (MR-PRESSO), and leave-one-out sensitivity analysis [21]. Cochran's Q test was adopted to assess heterogeneity, and a fixed-effect model was selected in the absence of significant heterogeneity. The horizontal pleiotropy was indicated in th…
8	Sensitivity analyses and additional analyses	Describe any sensitivity analyses or additional analyses performed (e.g. comparison of effect estimates from different approaches, independent replication, bias analytic techniques, validation of instruments, simulations)	Page 6	Different approaches have been chosen for sensitivity analysis, such as Cochran's Q test, MR-Egger intercept test [20], MR pleiotropy residual sum and outlier (MR-PRESSO), and leave-one-out sensitivity analysis [21]. Cochran's Q test was adopted to assess heterogeneity, and a fixed-effect model was selected in the absence of significant heterogeneity. The horizontal pleiotropy was indicated in th…
9	Software and pre-registration
	a)	Name statistical software and package(s), including version and settings used	Page 6	The above analyses were implemented using the TwoSampleMR (version 0.5.11) and MR-PRESSO (version 1.0) packages in the R platform (version 4.3.1).
	b)	State whether the study protocol and details were pre-registered (as well as when and where)	Not mentioned
	RESULTS
10	Descriptive data
	a)	Report the numbers of individuals at each stage of included studies and reasons for exclusion. Consider use of a flow diagram	Figure 1, Table S2	The numbers of individuals included study is already provided in the Figure 1 and Table S2
	b)	Report summary statistics for phenotypic exposure(s), outcome(s), and other relevant variables (e.g. means, SDs, proportions)	Figure 1, Table S2	The summary statistics for phenotypic exposure(s), outcome(s), and other relevant variables included study is already provided in the Figure 1 and Table S2
	c)	If the data sources include meta-analyses of previous studies, provide the assessments of heterogeneity across these studies	Not mentioned
	d)	For two-sample MR:	Page 5, Table S2-S3	To our knowledge, these datasets do not overlap, and the detailed information can be found in Tables S2-S3.
		i. Provide justification of the similarity of the genetic variant-exposure associations between the exposure and outcome samples
		ii. Provide information on the number of individuals who overlap between the exposure and outcome studies
11	Main results
	a)	Report the associations between genetic variant and exposure, and between genetic variant and outcome, preferably on an interpretable scale	Table S4-S7	Table S4-S7
	b)	Report MR estimates of the relationship between exposure and outcome, and the measures of uncertainty from the MR analysis, on an interpretable scale, such as odds ratio or relative risk per SD difference	Table S8-S11	Table S8-S11
	c)	If relevant, consider translating estimates of relative risk into absolute risk for a meaningful time period	Not mentioned
	d)	Consider plots to visualize results (e.g. forest plot, scatterplot of associations between genetic variants and outcome versus between genetic variants and exposure)	Figure 3, S2	Figure 3, S2
12	Assessment of assumptions
	a)	Report the assessment of the validity of the assumptions	Table S4-S7	Table S4-S7 reported the F-statistics for SNP
	b)	Report any additional statistics (e.g., assessments of heterogeneity across genetic variants, such as I2, Q statistic or E-value)	Table S4-S7	Table S4-S7 reported the MR steiger directionality.
13	Sensitivity analyses and additional analyses
	a)	Report any sensitivity analyses to assess the robustness of the main results to violations of the assumptions	Table S4-S7, Table 1	Table S4-S7 and Table 1 reported the F-statistics for SNP, Q-statistics for assessment of heterogeneity, pleiotropy, and multiple MR methods.
	b)	Report results from other sensitivity analyses or additional analyses	Table S4-S7, Table 1	Table S4-S7 and Table 1 reported the Steiger tests and MR-PRESSO analysis.
	c)	Report any assessment of direction of causal relationship (e.g., bidirectional MR)	Table S10-11	We conducted a reverse MR analysis
	d)	When relevant, report and compare with estimates from non-MR analyses	Page 11	See discussion section for detailed information.
	e)	Consider additional plots to visualize results (e.g., leave-one-out analyses)	Figure 4	Figure 4
	DISCUSSION
14	Key results	Summarize key results with reference to study objectives	Page 9	In the current analysis, a bidirectional MR study was employed to integrate two large-scale datasets of head and neck cancer, exploring the causal role of 1400 plasma metabolites. We demonstrated that genetically predicted high levels of 1,2-dipalmitoyl-gpc (16:0/16:0), P-cresol glucuronide, and Nisinate (24:6n3) were associated with an elevated risk of head and neck cancer. The sensitivity analy…
15	Limitations	Discuss limitations of the study, taking into account the validity of the IV assumptions, other sources of potential bias, and imprecision. Discuss both direction and magnitude of any potential bias and any efforts to address them	Page 11-12	However, this study also has some limitations. Due to the limited number of SNPs for the exposure of interest, we slightly relaxed the p-value threshold, as previous studies have done. In addition, the GWAS datasets we chose were all from European ancestry, and whether our findings can be generalized to other ethnic groups still needs to be investigated in the next step.
16	Interpretation
	a)	Meaning: Give a cautious overall interpretation of results in the context of their limitations and in comparison with other studies	Page 11-12	See discussion section for detailed information.
	b)	Mechanism: Discuss underlying biological mechanisms that could drive a potential causal relationship between the investigated exposure and the outcome, and whether the gene-environment equivalence assumption is reasonable. Use causal language carefully, clarifying that IV estimates may provide causal effects only under certain assumptions	Page 9-11	See discussion section for detailed information.
	c)	Clinical relevance: Discuss whether the results have clinical or public policy relevance, and to what extent they inform effect sizes of possible interventions	Page 12	See Conclusion section for detailed information.
17	Generalizability	Discuss the generalizability of the study results (a) to other populations, (b) across other exposure periods/timings, and (c) across other levels of exposure	Page 12	In addition, the GWAS datasets we chose were all from European ancestry, and whether our findings can be generalized to other ethnic groups still needs to be investigated in the next step.
	OTHER INFORMATION
18	Funding	Describe sources of funding and the role of funders in the present study and, if applicable, sources of funding for the databases and original study or studies on which the present study is based	Page 12-13	This study was supported by the National Key Research and Development Program of China (No. 2023YFC2410204), the National Natural Science Foundation of China (No. 82301286), the Natural Science Foundation of Hunan (No. 2024JJ6629), the China Postdoctoral Science Foundation (No. 2022M723557), Changsha Natural Science Foundation (No. kq2208390), and the project of Postgraduate Independent Explorati…
19	Data and data sharing	Provide the data used to perform all analyses or report where and how the data can be accessed, and reference these sources in the article. Provide the statistical code needed to reproduce the results in the article, or report whether the code is publicly accessible and if so, where	Page 13	The data that support the findings of this study are available from the corresponding authors upon reasonable request.
20	Conflicts of Interest	All authors should declare all potential conflicts of interest	Page 12	The authors declare no conflict of interest.

## Sheet: Table S2
Table S2. Detailed information of genetic datasets used in this study
Traits	Trait type	Sample size	Ancestry	Web source
1400 plasma metabolites	Continuous	8299	European	PMID: 36635386
Malignant neoplasm of the head and neck	Binary	2,281 cases/314,193 controls	Finns	finngen_R10_C3_HEAD_AND_NECK_EXALLC
Head and neck cancer	Binary	1,106cases/372,016 controls	European	ieu-b-4912

## Sheet: Table S3
Table S3. The list of GWAS data for 1400 plasma metabolites
Accession ID	Reported trait	Discovery sample ancestry
GCST90199621	Carnitine levels	8192 European
GCST90199622	Benzoate levels	7306 European
GCST90199623	Maltotriose levels	4641 European
GCST90199624	Hippurate levels	8260 European
GCST90199625	Methionine sulfoxide levels	8243 European
GCST90199626	Xanthurenate levels	7965 European
GCST90199627	N-alpha-acetylornithine levels	5606 European
GCST90199628	3-methylhistidine levels	8289 European
GCST90199629	Glycerophosphorylcholine (GPC) levels	8212 European
GCST90199630	Phenylacetate levels	7059 European
GCST90199631	3-methyl-2-oxovalerate levels	8257 European
GCST90199632	Tartarate levels	7099 European
GCST90199633	Suberate (C8-DC) levels	6902 European
GCST90199634	5-hydroxylysine levels	8128 European
GCST90199635	3-phenylpropionate hydrocinnamate levels	7925 European
GCST90199636	Kynurenine levels	8244 European
GCST90199637	N-acetylglutamate levels	7802 European
GCST90199638	Glycerol 3-phosphate levels	8201 European
GCST90199639	Imidazole lactate levels	8256 European
GCST90199640	4-guanidinobutanoate levels	8144 European
GCST90199641	Glucuronate levels	7988 European
GCST90199642	Ribitol levels	8128 European
GCST90199643	Glycodeoxycholate levels	6877 European
GCST90199644	Theobromine levels	8137 European
GCST90199645	Quinate levels	8200 European
GCST90199646	Gentisate levels	8013 European
GCST90199647	Theophylline levels	7822 European
GCST90199648	1,5-anhydroglucitol (1,5-ag) levels	8139 European
GCST90199649	1-stearoyl-2-arachidonoyl-GPI (18:0/20:4) levels	8134 European
GCST90199650	Indolelactate levels	8233 European
GCST90199651	Docosahexaenoate DHA; 22:6n3 levels	8279 European
GCST90199652	1-stearoyl-2-oleoyl-GPS (18:0/18:1) levels	8055 European
GCST90199653	1-myristoyl-2-palmitoyl-gpc (14:0/16:0) levels	8271 European
GCST90199654	Paraxanthine levels in elite athletes	7840 European
GCST90199655	4-methyl-2-oxopentanoate levels	8255 European
GCST90199656	3-indoxyl sulfate levels	8242 European
GCST90199657	Sphingosine 1-phosphate levels	8246 European
GCST90199658	Alpha-hydroxyisocaproate levels	8250 European
GCST90199659	1-stearoyl-GPI (18:0) levels	8260 European
GCST90199660	1,2-dipalmitoyl-gpc (16:0/16:0) levels	8264 European
GCST90199661	Maleate levels	8171 European
GCST90199662	Isovalerate (i5:0) levels	7862 European
GCST90199663	4-acetylphenol sulfate levels	7135 European
GCST90199664	Phenyllactate (PLA) levels in elite athletes	8235 European
GCST90199665	N-acetylaspartate (naa) levels	8148 European
GCST90199666	Palmitoylcarnitine levels (Metabolon platform)	8256 European
GCST90199667	Erythritol levels in elite athletes	8167 European
GCST90199668	Hexanoylcarnitine levels (Biocrates platform)	8242 European
GCST90199669	Acetylcarnitine levels (Biocrates platform)	8262 European
GCST90199670	Iminodiacetate (IDA) levels	8213 European
GCST90199671	Cysteine s-sulfate levels	8229 European
GCST90199672	Oxalate (ethanedioate) levels	8181 European
GCST90199673	DHEAS levels	8228 European
GCST90199674	3-hydroxymyristate levels	8235 European
GCST90199675	Homoarginine levels	8265 European
GCST90199676	1-oleoylglycerol (18:1) levels	8225 European
GCST90199677	3-methyl-2-oxobutyrate levels	8254 European
GCST90199678	Tartronate (hydroxymalonate) levels	8125 European
GCST90199679	2,3-dihydroxypyridine levels	6496 European
GCST90199680	3-hydroxyoctanoate levels	8182 European
GCST90199681	2-hydroxyoctanoate levels	8224 European
GCST90199682	Homocitrulline levels	7998 European
GCST90199683	Indoleacetate levels	8208 European
GCST90199684	1-linoleoylglycerol (18:2) levels	8212 European
GCST90199685	2-linoleoylglycerol (18:2) levels	6378 European
GCST90199686	Indolepropionate levels	8153 European
GCST90199687	Threonate levels	8151 European
GCST90199688	N-acetylglycine levels	8250 European
GCST90199689	Glycolithocholate levels	7158 European
GCST90199690	EDTA levels	8239 European
GCST90199691	1-methylhistidine levels	8226 European
GCST90199692	Citramalate levels	7125 European
GCST90199693	3-hydroxydecanoate levels	8239 European
GCST90199694	1,3-dimethylurate levels	7444 European
GCST90199695	Galactonate levels	7518 European
GCST90199696	Trigonelline levels	8272 European
GCST90199697	Dodecanedioate levels	8240 European
GCST90199698	Isobutyrylcarnitine (c4) levels	8243 European
GCST90199699	3-methylxanthine levels	8085 European
GCST90199700	3-hydroxylaurate levels	8206 European
GCST90199701	Pyridoxate levels	8089 European
GCST90199702	5-hydroxyhexanoate levels	7097 European
GCST90199703	Gamma-glutamylvaline levels	8179 European
GCST90199704	3-hydroxysebacate levels	7325 European
GCST90199705	Propionylglycine levels	7311 European
GCST90199706	Butyrylglycine levels	6044 European
GCST90199707	Pro-hydroxy-pro levels	8208 European
GCST90199708	Propionylcarnitine (c3) levels	8273 European
GCST90199709	Adrenate (22:4n6) levels	8279 European
GCST90199710	Docosatrienoate (22:3n3) levels	6511 European
GCST90199711	Docosadienoate (22:2n6) levels	8264 European
GCST90199712	3-carboxy-4-methyl-5-propyl-2-furanpropanoate (cmpf) levels	8270 European
GCST90199713	Docosapentaenoate n3 DPA; 22:5n3 levels	8284 European
GCST90199714	3-hydroxy-2-ethylpropionate levels	8238 European
GCST90199715	Myristoleate (14:1n5) levels	8255 European
GCST90199716	10-undecenoate (11:1n1) levels	8243 European
GCST90199717	1-methyl-4-imidazoleacetate levels	8090 European
GCST90199718	Sebacate (C10-DC) levels	7926 European
GCST90199719	Tauro-beta-muricholate levels	4661 European
GCST90199720	Octanoylcarnitine (c8) levels	8226 European
GCST90199721	Stearidonate (18:4n3) levels	8240 European
GCST90199722	Decanoylcarnitine (C10) levels	8225 European
GCST90199723	5-dodecenoate (12:1n7) levels	8248 European
GCST90199724	N-acetylisoleucine levels	7223 European
GCST90199725	Campesterol levels	5300 European
GCST90199726	N-acetylthreonine levels	8223 European
GCST90199727	1-oleoyl-GPC (18:1) levels	8257 European
GCST90199728	10-nonadecenoate (19:1n9) levels	8277 European
GCST90199729	Piperine levels	8155 European
GCST90199730	Carnitine C14 levels	8241 European
GCST90199731	10-heptadecenoate (17:1n7) levels	8282 European
GCST90199732	1-stearoyl-gpc (18:0) levels	8240 European
GCST90199733	1-palmitoyl-GPC (16:0) levels	8232 European
GCST90199734	Hyocholate levels	5782 European
GCST90199735	N-acetylhistidine levels	7054 European
GCST90199736	Alpha-hydroxyisovalerate levels	8208 European
GCST90199737	N-acetylproline levels	7100 European
GCST90199738	Stachydrine levels	8297 European
GCST90199739	Salicyluric glucuronide levels	5190 European
GCST90199740	P-cresol sulfate levels	8183 European
GCST90199741	Gamma-glutamylglycine levels	8263 European
GCST90199742	1-linoleoyl-gpc (18:2) levels	8262 European
GCST90199743	Stearoylcarnitine levels	8133 European
GCST90199744	Eicosenoate (20:1) levels	8277 European
GCST90199745	Aconitate [cis or trans] levels	8262 European
GCST90199746	Erythronate levels	8198 European
GCST90199747	Isovalerylcarnitine (C5) levels	8266 European
GCST90199748	Linolenate [alpha or gamma; (18:3n3 or 6)] levels	8257 European
GCST90199749	Gamma-glutamylthreonine levels	8231 European
GCST90199750	Laurylcarnitine levels	8241 European
GCST90199751	Gamma-glutamylmethionine levels	8237 European
GCST90199752	Epiandrosterone sulfate levels	8174 European
GCST90199753	Gamma-glutamyltryptophan levels	7902 European
GCST90199754	7-methylxanthine levels	8019 European
GCST90199755	3,7-dimethylurate levels	6894 European
GCST90199756	1,7-dimethyluric acid levels	7950 European
GCST90199757	1,3,7-trimethylurate levels	7446 European
GCST90199758	N4-acetylcytidine levels	7425 European
GCST90199759	Indolebutyrate levels	4423 European
GCST90199760	5-acetylamino-6-amino-3-methyluracil levels	8006 European
GCST90199761	N1-methylinosine levels	8147 European
GCST90199762	N6-carbamoylthreonyladenosine levels	8176 European
GCST90199763	1-methylxanthine levels	7959 European
GCST90199764	N2,n2-dimethylguanosine levels	8210 European
GCST90199765	4-hydroxyhippurate levels	8259 European
GCST90199766	3-(3-amino-3-carboxypropyl)uridine levels	7679 European
GCST90199767	5,6-dihydrouridine levels	8210 European
GCST90199768	Phenylacetylglutamine levels	8251 European
GCST90199769	3-hydroxydodecanedioate levels	7168 European
GCST90199770	1-arachidonylglycerol (20:4) levels	7650 European
GCST90199771	7-methylguanine levels	8239 European
GCST90199772	1-stearoyl-GPE (18:0) levels	8270 European
GCST90199773	Phenol sulfate levels	8249 European
GCST90199774	Oleoylcarnitine levels	8260 European
GCST90199775	Gamma-glutamylisoleucine levels	8267 European
GCST90199776	Malonylcarnitine levels	5822 European
GCST90199777	1-palmitoleoyl-GPC (16:1) levels	8227 European
GCST90199778	N-methyl-2-pyridone-5-carboxamide levels	8177 European
GCST90199779	Gamma-glutamyl-2-aminobutyrate levels	7826 European
GCST90199780	1-stearoyl-GPG (18:0) levels	6806 European
GCST90199781	Hexanoylglycine levels	6015 European
GCST90199782	Glutamine degradant levels	8293 European
GCST90199783	5-methyluridine (ribothymidine) levels	8168 European
GCST90199784	Cysteine-glutathione disulfide levels	7812 European
GCST90199785	Isovalerylglycine levels	7100 European
GCST90199786	2-hydroxy-3-methylvalerate levels	8246 European
GCST90199787	Homostachydrine levels	8248 European
GCST90199788	1-arachidonoyl-gpc (20:4n6) levels	8267 European
GCST90199789	2-palmitoyl-GPC (16:0) levels	8249 European
GCST90199790	2-palmitoleoyl-GPC (16:1) levels	6697 European
GCST90199791	1-arachidonoyl-GPE (20:4n6) levels	8270 European
GCST90199792	1-palmitoyl-GPE (16:0) levels	8276 European
GCST90199793	1-linoleoyl-GPE (18:2) levels	8279 European
GCST90199794	1-oleoyl-GPE (18:1) levels	8283 European
GCST90199795	2-hydroxypalmitate levels	8247 European
GCST90199796	Docosapentaenoate (n6 DPA; 22:5n6) levels	7540 European
GCST90199797	Gulonate levels	7731 European
GCST90199798	Isobutyrylglycine levels	7465 European
GCST90199799	Glutarylcarnitine (c5-dc) levels	8238 European
GCST90199800	Carnitine C5:1 levels	8097 European
GCST90199801	Hydroquinone sulfate levels	7682 European
GCST90199802	Beta-hydroxyisovaleroylcarnitine levels	8232 European
GCST90199803	Catechol sulfate levels	8242 European
GCST90199804	7-alpha-hydroxy-3-oxo-4-cholestenoate (7-hoca) levels	8236 European
GCST90199805	Octadecanedioate levels	8223 European
GCST90199806	Tetradecanedioate (C14-DC) levels	8268 European
GCST90199807	Hexadecanedioate (C16-DC) levels	8260 European
GCST90199808	Glycerophosphoethanolamine levels	8231 European
GCST90199809	Taurolithocholate 3-sulfate levels	8124 European
GCST90199810	1-palmitoyl-GPI (16:0) levels	8246 European
GCST90199811	Glycolithocholate sulfate levels	8165 European
GCST90199812	3-(3-hydroxyphenyl)propionate levels	7304 European
GCST90199813	Deoxycarnitine levels	8271 European
GCST90199814	Alpha-hydroxycaproate levels	5169 European
GCST90199815	1-ribosyl-imidazoleacetate levels	8205 European
GCST90199816	3,4-dihydroxybutyrate levels	8142 European
GCST90199817	Indoleacetylglutamine levels	6161 European
GCST90199818	Mannitol/sorbitol levels	8211 European
GCST90199819	Tryptophan betaine levels	8216 European
GCST90199820	Dihomo-linolenate (20:3n3 or n6) levels	8273 European
GCST90199821	1-linoleoyl-GPI (18:2) levels	8268 European
GCST90199822	1-oleoyl-GPI (18:1) levels	8252 European
GCST90199823	O-cresol sulfate levels	7315 European
GCST90199824	4-vinylphenol sulfate levels	8280 European
GCST90199825	Pyrraline levels	7920 European
GCST90199826	N6-acetyllysine levels	8242 European
GCST90199827	Thymol sulfate levels	8063 European
GCST90199828	N-acetylserine levels	8217 European
GCST90199829	3-methyladipate levels	6958 European
GCST90199830	4-ethylphenylsulfate levels	8139 European
GCST90199831	1-stearoyl-2-oleoyl-GPE (18:0/18:1) levels	8273 European
GCST90199832	Dimethylarginine (sdma + adma) levels	8233 European
GCST90199833	Hexanoylglutamine levels	8128 European
GCST90199834	Gamma-glutamylalanine levels	7518 European
GCST90199835	5alpha-androstan-3beta,17beta-diol disulfate levels	8199 European
GCST90199836	N-methylproline levels	8299 European
GCST90199837	Carotenoid levels (cryptoxanthin)	8226 European
GCST90199838	5alpha-pregnan-3beta,20alpha-diol disulfate levels	8130 European
GCST90199839	Taurocholenate sulfate levels	8249 European
GCST90199840	Pregnenediol disulfate (C21H34O8S2) levels	8245 European
GCST90199841	Glycocholenate sulfate levels	8250 European
GCST90199842	Androstenediol (3beta,17beta) disulfate (1) levels	8222 European
GCST90199843	Chiro-inositol levels	4429 European
GCST90199844	1-palmitoyl-2-linoleoyl-GPE (16:0/18:2) levels	8266 European
GCST90199845	Sphinganine-1-phosphate levels	8126 European
GCST90199846	Glycosyl-N-stearoyl-sphingosine (d18:1/18:0) levels	8233 European
GCST90199847	4-allylphenol sulfate levels	8240 European
GCST90199848	Succinylcarnitine levels	8212 European
GCST90199849	21-hydroxypregnenolone disulfate levels	8132 European
GCST90199850	5alpha-androstan-3alpha,17alpha-diol monosulfate levels	5524 European
GCST90199851	Androstenediol (3beta,17beta) disulfate (2) levels	8205 European
GCST90199852	5alpha-androstan-3beta,17alpha-diol disulfate levels	7103 European
GCST90199853	5alpha-pregnan-3beta,20beta-diol monosulfate (1) levels	7772 European
GCST90199854	5alpha-pregnan-3beta,20alpha-diol monosulfate (2) levels	8028 European
GCST90199855	5alpha-androstan-3beta,17beta-diol monosulfate (2) levels	7066 European
GCST90199856	Androstenediol (3alpha, 17alpha) monosulfate (3) levels	8192 European
GCST90199857	5alpha-pregnan-diol disulfate levels	4110 European
GCST90199858	5alpha-androstan-3alpha,17beta-diol monosulfate (1) levels	7608 European
GCST90199859	5alpha-androstan-3alpha,17beta-diol disulfate levels	5082 European
GCST90199860	Andro steroid monosulfate C19H28O6S (1) levels	7415 European
GCST90199861	Pregnenediol sulfate (C21H34O5S) levels	8260 European
GCST90199862	4-hydroxycoumarin levels	6944 European
GCST90199863	16a-hydroxy DHEA 3-sulfate levels	8236 European
GCST90199864	Gamma-CEHC levels	8258 European
GCST90199865	2-hydroxyglutarate levels	7769 European
GCST90199866	N-acetyl-beta-alanine levels	8231 European
GCST90199867	Tridecenedioate (C13:1-DC) levels	8231 European
GCST90199868	N-acetyl-3-methylhistidine levels	7018 European
GCST90199869	2-hydroxyhippurate levels	8241 European
GCST90199870	4-cholesten-3-one levels	6990 European
GCST90199871	Androstenediol (3beta,17beta) monosulfate (2) levels	7811 European
GCST90199872	Androstenediol (3beta,17beta) monosulfate (1) levels	8229 European
GCST90199873	Pregnenolone sulfate levels	7772 European
GCST90199874	S-methylmethionine levels	6674 European
GCST90199875	13-HODE + 9-HODE levels	8207 European
GCST90199876	Palmitoyl sphingomyelin (d18:1/16:0) levels	8269 European
GCST90199877	Indole-3-carboxylate levels	4989 European
GCST90199878	Sphingomyelin (d18:1/18:1, d18:2/18:0) levels	8267 European
GCST90199879	Ergothioneine levels	8210 European
GCST90199880	Cis-4-decenoylcarnitine (C10:1) levels	8239 European
GCST90199881	5-(galactosylhydroxy)-L-lysine levels	6898 European
GCST90199882	2s,3R-dihydroxybutyrate levels	8252 European
GCST90199883	Cysteinylglycine disulfide levels	8216 European
GCST90199884	2,3-dihydroxyisovalerate levels	8268 European
GCST90199885	Alpha-ketoglutaramate levels	8210 European
GCST90199886	3-methylglutaconate levels	8197 European
GCST90199887	(16 or 17)-methylstearate (a19:0 or i19:0) levels	8239 European
GCST90199888	Cinnamoylglycine levels	7824 European
GCST90199889	2R,3R-dihydroxybutyrate levels	8223 European
GCST90199890	4-hydroxyglutamate levels	7226 European
GCST90199891	S-methylcysteine levels	8239 European
GCST90199892	Isoursodeoxycholate levels	8234 European
GCST90199893	Cis-4-decenoate (10:1n6) levels	8173 European
GCST90199894	4-oxo-retinoic acid levels	7514 European
GCST90199895	1-lignoceroyl-GPC (24:0) levels	8208 European
GCST90199896	Sulfate levels	8230 European
GCST90199897	4-hydroxy-2-oxoglutaric acid levels	7919 European
GCST90199898	Glycoursodeoxycholate levels	8252 European
GCST90199899	1-(1-enyl-palmitoyl)-GPC (p-16:0) levels	8170 European
GCST90199900	Argininate levels	8226 European
GCST90199901	1-methyl-5-imidazoleacetate levels	8171 European
GCST90199902	Hydantoin-5-propionate levels	8164 European
GCST90199903	2-oxoarginine levels	8223 European
GCST90199904	Pantoate levels	7662 European
GCST90199905	Formiminoglutamate levels	8175 European
GCST90199906	1-(1-enyl-palmitoyl)-GPE (p-16:0) levels	8227 European
GCST90199907	S-methylcysteine sulfoxide levels	8255 European
GCST90199908	2-o-methylascorbic acid levels	8219 European
GCST90199909	Eicosanedioate (C20-DC) levels	8258 European
GCST90199910	1-(1-enyl-stearoyl)-GPE (p-18:0) levels	8249 European
GCST90199911	Beta-citrylglutamate levels	8226 European
GCST90199912	N-oleoyltaurine levels	7375 European
GCST90199913	Docosadioate (C22-DC) levels	8225 European
GCST90199914	Oleoyl-linoleoyl-glycerol (18:1/18:2) [2] levels	8069 European
GCST90199915	Imidazole propionate levels	7776 European
GCST90199916	Carnitine C18:2 levels	8268 European
GCST90199917	Pregnanediol-3-glucuronide levels	7905 European
GCST90199918	Carboxyethyl-gaba levels	8090 European
GCST90199919	Alliin levels	6517 European
GCST90199920	Trimethylamine n-oxide levels	8218 European
GCST90199921	Dihydroferulate levels	6398 European
GCST90199922	Prolylglycine levels	7907 European
GCST90199923	N-palmitoylglycine levels	8236 European
GCST90199924	N-methyltaurine levels	5440 European
GCST90199925	Succinimide levels	5865 European
GCST90199926	N-acetylcarnosine levels	8233 European
GCST90199927	Histidine betaine (hercynine) levels	7518 European
GCST90199928	2-stearoyl-GPE (18:0) levels	8073 European
GCST90199929	Margaroylcarnitine (C17) levels	8112 European
GCST90199930	(R)-3-hydroxybutyrylcarnitine levels	7787 European
GCST90199931	Lanthionine levels	7760 European
GCST90199932	Mannonate levels	8166 European
GCST90199933	3b-hydroxy-5-cholenoic acid levels	6846 European
GCST90199934	2-hydroxydecanoate levels	8267 European
GCST90199935	Glycohyocholate levels	7095 European
GCST90199936	3-methyl catechol sulfate (2) levels	6320 European
GCST90199937	2-aminooctanoate levels	8178 European
GCST90199938	3-methyl catechol sulfate (1) levels	8233 European
GCST90199939	4-methylcatechol sulfate levels	8229 European
GCST90199940	Guaiacol sulfate levels	8262 European
GCST90199941	Gamma-CEHC glucuronide levels	6305 European
GCST90199942	Dimethyl sulfone levels	7905 European
GCST90199943	2-piperidinone levels	8225 European
GCST90199944	Indolin-2-one levels	7027 European
GCST90199945	Sphingomyelin (d18:1/14:0, d16:1/16:0) levels	8254 European
GCST90199946	3-acetylphenol sulfate levels	6897 European
GCST90199947	Sphingomyelin (d18:2/16:0, d18:1/16:1) levels	8272 European
GCST90199948	S-allylcysteine levels	6857 European
GCST90199949	6-oxopiperidine-2-carboxylate levels	8032 European
GCST90199950	2-aminophenol sulfate levels	8264 European
GCST90199951	N-acetylalliin levels	5432 European
GCST90199952	2-aminoheptanoate levels	8238 European
GCST90199953	3-methoxytyramine sulfate levels	5419 European
GCST90199954	N2,N5-diacetylornithine levels	7596 European
GCST90199955	Ferulic acid 4-sulfate levels	7332 European
GCST90199956	1H-indole-7-acetic acid levels	5986 European
GCST90199957	3-(3-hydroxyphenyl)propionate sulfate levels	5773 European
GCST90199958	1-linolenoyl-GPC (18:3) levels	8261 European
GCST90199959	O-sulfo-l-tyrosine levels	8229 European
GCST90199960	N-formylanthranilic acid levels	7534 European
GCST90199961	Methionine sulfone levels	8254 European
GCST90199962	Acisoga levels	7489 European
GCST90199963	17alpha-hydroxypregnanolone glucuronide levels	5582 European
GCST90199964	Etiocholanolone glucuronide levels	7821 European
GCST90199965	Fructosyllysine levels	8238 European
GCST90199966	1-(1-enyl-oleoyl)-GPE (p-18:1) levels	8157 European
GCST90199967	N-acetyltaurine levels	8160 European
GCST90199968	1-palmitoyl-GPG (16:0) levels	7708 European
GCST90199969	1-oleoyl-GPG (18:1) levels	6990 European
GCST90199970	Octadecenedioylcarnitine (C18:1-DC) levels	8245 European
GCST90199971	3-methylglutarylcarnitine (2) levels	8220 European
GCST90199972	Sphingomyelin (d18:1/24:1, d18:2/24:0) levels	8267 European
GCST90199973	Methyl glucopyranoside (alpha + beta) levels	7973 European
GCST90199974	9-hydroxystearate levels	7474 European
GCST90199975	Sphingomyelin (d18:2/14:0, d18:1/14:1) levels	8278 European
GCST90199976	1-dihomo-linolenylglycerol (20:3) levels	6470 European
GCST90199977	4-hydroxychlorothalonil levels	8216 European
GCST90199978	Vanillactate levels	7935 European
GCST90199979	Carnitine C14:1 levels	8257 European
GCST90199980	N-formylphenylalanine levels	7229 European
GCST90199981	2-acetamidophenol sulfate levels	6984 European
GCST90199982	4-vinylguaiacol sulfate levels	7592 European
GCST90199983	5alpha-androstan-3alpha,17beta-diol monosulfate (2) levels	5920 European
GCST90199984	Vanillic alcohol sulfate levels	5076 European
GCST90199985	Methyl-4-hydroxybenzoate sulfate levels	8285 European
GCST90199986	Eugenol sulfate levels	7063 European
GCST90199987	2-methoxyresorcinol sulfate levels	5897 European
GCST90199988	Tyramine O-sulfate levels	7254 European
GCST90199989	4-methylguaiacol sulfate levels	7141 European
GCST90199990	3-hydroxypyridine sulfate levels	8270 European
GCST90199991	Arabonate/xylonate levels	8211 European
GCST90199992	Octadecanedioylcarnitine (C18-DC) levels	8049 European
GCST90199993	Phenylacetylcarnitine levels	8127 European
GCST90199994	Ethylparaben sulfate levels	6408 European
GCST90199995	Sphingomyelin (d18:1/20:2, d18:2/20:1, d16:1/22:2) levels	8124 European
GCST90199996	Sphingomyelin (d18:1/20:1, d18:2/20:0) levels	8255 European
GCST90199997	Behenoyl sphingomyelin (d18:1/22:0) levels	8260 European
GCST90199998	Propyl 4-hydroxybenzoate sulfate levels	7855 European
GCST90199999	4-methoxyphenol sulfate levels	7500 European
GCST90200000	Umbelliferone sulfate levels	5598 European
GCST90200001	Sphingomyelin (d18:1/20:0, d16:1/22:0) levels	8257 European
GCST90200002	6-hydroxyindole sulfate levels	8229 European
GCST90200003	P-cresol glucuronide levels	7969 European
GCST90200004	N-carbamoylalanine levels	7315 European
GCST90200005	Citraconate/glutaconate levels	8263 European
GCST90200006	1,2,3-benzenetriol sulfate (2) levels	7484 European
GCST90200007	3-methoxycatechol sulfate (2) levels	7286 European
GCST90200008	C-glycosyltryptophan levels	8204 European
GCST90200009	3-methoxycatechol sulfate (1) levels	8194 European
GCST90200010	Sphingomyelin (d18:1/22:1, d18:2/22:0, d16:1/24:1) levels	8246 European
GCST90200011	Arabitol/xylitol levels	8219 European
GCST90200012	3-hydroxyhexanoate levels	8268 European
GCST90200013	Sphingomyelin (d18:1/22:2, d18:2/22:1, d16:1/24:2) levels	8267 European
GCST90200014	3beta-hydroxy-5-cholestenoate levels	8259 European
GCST90200015	N-acetylkynurenine (2) levels	6193 European
GCST90200016	Dopamine 4-sulfate levels	6888 European
GCST90200017	Sphingomyelin (d17:1/16:0, d18:1/15:0, d16:1/17:0) levels	8261 European
GCST90200018	Adipoylcarnitine (C6-DC) levels	8216 European
GCST90200019	Dopamine 3-o-sulfate levels	8252 European
GCST90200020	Lignoceroyl sphingomyelin (d18:1/24:0) levels	8250 European
GCST90200021	N-acetylglucosamine/n-acetylgalactosamine levels	7940 European
GCST90200022	Glycochenodeoxycholate 3-sulfate levels	8123 European
GCST90200023	Trans 3,4-methyleneheptanoate levels	7104 European
GCST90200024	Taurodeoxycholic acid 3-sulfate levels	7333 European
GCST90200025	Phenol glucuronide levels	4466 European
GCST90200026	Glycodeoxycholate 3-sulfate levels	8066 European
GCST90200027	4-hydroxyphenylacetoylcarnitine levels	7523 European
GCST90200028	1-stearoyl-2-oleoyl-gpc (18:0/18:1) levels	8257 European
GCST90200029	Linoleoyl ethanolamide levels	7214 European
GCST90200030	1,2-dilinoleoyl-GPC (18:2/18:2) levels	8227 European
GCST90200031	Nonanoylcarnitine (C9) levels	7669 European
GCST90200032	2-hydroxybutyrate/2-hydroxyisobutyrate levels	8215 European
GCST90200033	Sphingomyelin (d18:2/23:0, d18:1/23:1, d17:1/24:1) levels	8272 European
GCST90200034	Tricosanoyl sphingomyelin (d18:1/23:0) levels	8257 European
GCST90200035	Palmitoyl dihydrosphingomyelin (d18:0/16:0) levels	8269 European
GCST90200036	1-palmitoleoylglycerol (16:1) levels	6432 European
GCST90200037	1-stearoyl-2-linoleoyl-gpc (18:0/18:2) levels	8231 European
GCST90200038	1-palmitoyl-2-palmitoleoyl-gpc (16:0/16:1) levels	8276 European
GCST90200039	1-stearoyl-2-linoleoyl-GPE (18:0/18:2) levels	8241 European
GCST90200040	Sphingomyelin (d18:2/24:1, d18:1/24:2) levels	8273 European
GCST90200041	1-palmitoyl-2-stearoyl-gpc (16:0/18:0) levels	8271 European
GCST90200042	Oleate/vaccenate (18:1) levels	8230 European
GCST90200043	1-palmitoyl-2-docosahexaenoyl-gpc (16:0/22:6) levels	8256 European
GCST90200044	1-(1-enyl-stearoyl)-2-oleoyl-GPE (p-18:0/18:1) levels	8258 European
GCST90200045	1-stearoyl-2-arachidonoyl-GPE (18:0/20:4) levels	8259 European
GCST90200046	1-stearoyl-2-docosahexaenoyl-gpc (18:0/22:6) levels	8257 European
GCST90200047	Sphingomyelin (d18:1/17:0, d17:1/18:0, d19:1/16:0) levels	8252 European
GCST90200048	1-(1-enyl-palmitoyl)-2-arachidonoyl-GPE (p-16:0/20:4) levels	8262 European
GCST90200049	Myristoyl dihydrosphingomyelin (d18:0/14:0) levels	8254 European
GCST90200050	5-hydroxyindole sulfate levels	6163 European
GCST90200051	1-palmitoyl-2-dihomo-linolenoyl-GPC (16:0/20:3n3 or 6) levels	8230 European
GCST90200052	1-(1-enyl-palmitoyl)-2-arachidonoyl-gpc (p-16:0/20:4) levels	8251 European
GCST90200053	Sphingomyelin (d18:1/21:0, d17:1/22:0, d16:1/23:0) levels	8242 European
GCST90200054	1-palmitoyl-2-arachidonoyl-GPE (16:0/20:4) levels	8257 European
GCST90200055	Lactosyl-N-palmitoyl-sphingosine (d18:1/16:0) levels	8266 European
GCST90200056	Sphingomyelin (d18:0/18:0, d19:0/17:0) levels	8274 European
GCST90200057	1-(1-enyl-palmitoyl)-2-oleoyl-gpc (p-16:0/18:1) levels	8222 European
GCST90200058	1-(1-enyl-stearoyl)-2-arachidonoyl-GPE (p-18:0/20:4) levels	8254 European
GCST90200059	Behenoyl dihydrosphingomyelin (d18:0/22:0) levels	8275 European
GCST90200060	1-(1-enyl-palmitoyl)-2-linoleoyl-GPC (p-16:0/18:2) levels	8260 European
GCST90200061	1-(1-enyl-palmitoyl)-2-oleoyl-GPE (p-16:0/18:1) levels	8264 European
GCST90200062	1-palmitoyl-2-arachidonoyl-GPI (16:0/20:4) levels	8057 European
GCST90200063	1-palmitoyl-2-docosahexaenoyl-GPE (16:0/22:6) levels	8262 European
GCST90200064	N-palmitoyl-sphinganine (d18:0/16:0) levels	8208 European
GCST90200065	1-stearoyl-2-docosahexaenoyl-GPE (18:0/22:6) levels	8251 European
GCST90200066	Gamma-tocopherol/beta-tocopherol levels	8231 European
GCST90200067	1-stearoyl-2-linoleoyl-GPI (18:0/18:2) levels	8113 European
GCST90200068	1,2-dilinoleoyl-GPE (18:2/18:2) levels	6804 European
GCST90200069	Phenylacetylglutamate levels	6227 European
GCST90200070	1-(1-enyl-palmitoyl)-2-palmitoleoyl-GPC (P-16:0/16:1) levels	8083 European
GCST90200071	Palmitoylcholine levels	8209 European
GCST90200072	Thioproline levels	8226 European
GCST90200073	1-linoleoyl-2-arachidonoyl-GPC (18:2/20:4n6) levels	8063 European
GCST90200074	1-linoleoyl-GPG (18:2) levels	8115 European
GCST90200075	1-(1-enyl-palmitoyl)-2-linoleoyl-GPE (p-16:0/18:2) levels	8254 European
GCST90200076	1-(1-enyl-stearoyl)-2-linoleoyl-GPE (p-18:0/18:2) levels	8261 European
GCST90200077	1-stearoyl-2-oleoyl-GPI (18:0/18:1) levels	8111 European
GCST90200078	1-myristoyl-2-arachidonoyl-GPC (14:0/20:4) levels	8264 European
GCST90200079	1-oleoyl-2-arachidonoyl-GPE (18:1/20:4) levels	8121 European
GCST90200080	1-palmitoyl-2-oleoyl-GPI (16:0/18:1) levels	8123 European
GCST90200081	1-oleoyl-2-docosahexaenoyl-GPC (18:1/22:6) levels	8267 European
GCST90200082	1-oleoyl-2-linoleoyl-GPE (18:1/18:2) levels	8205 European
GCST90200083	1-(1-enyl-palmitoyl)-2-palmitoyl-GPC (P-16:0/16:0) levels	8266 European
GCST90200084	Oleoylcholine levels	8120 European
GCST90200085	Glycosyl-N-palmitoyl-sphingosine (d18:1/16:0) levels	8245 European
GCST90200086	Arachidonoylcholine levels	8170 European
GCST90200087	2-methylserine levels	7722 European
GCST90200088	(S)-3-hydroxybutyrylcarnitine levels	8249 European
GCST90200089	Methylsuccinoylcarnitine levels	8004 European
GCST90200090	Dihomo-linolenoyl-choline levels	6954 European
GCST90200091	Docosahexaenoylcholine levels	7440 European
GCST90200092	Glycocholate glucuronide (1) levels	4381 European
GCST90200093	Caffeic acid sulfate levels	7798 European
GCST90200094	Ascorbic acid 2-sulfate levels	8089 European
GCST90200095	1-linoleoyl-2-linolenoyl-GPC (18:2/18:3) levels	8188 European
GCST90200096	Catechol glucuronide levels	4698 European
GCST90200097	Furaneol sulfate levels	5882 European
GCST90200098	Ceramide (d18:1/24:1) levels	8265 European
GCST90200099	N-oleoylserine levels	7591 European
GCST90200100	Perfluorooctanesulfonate (PFOS) levels	8218 European
GCST90200101	Pimeloylcarnitine/3-methyladipoylcarnitine (C7-DC) levels	7837 European
GCST90200102	1-palmitoleoyl-2-linolenoyl-GPC (16:1/18:3) levels	7540 European
GCST90200103	Linoleoyl-arachidonoyl-glycerol (18:2/20:4) [1] levels	7731 European
GCST90200104	Hexadecadienoate (16:2n6) levels	8274 European
GCST90200105	Glycosyl-N-behenoyl-sphingadienine (d18:2/22:0) levels	8232 European
GCST90200106	4-hydroxyphenylacetylglutamine levels	7752 European
GCST90200107	Gamma-glutamyl-alpha-lysine levels	8250 European
GCST90200108	N-palmitoyl-sphingadienine (d18:2/16:0) levels	7805 European
GCST90200109	Linoleoyl-arachidonoyl-glycerol (18:2/20:4) [2] levels	7744 European
GCST90200110	Palmitoleoylcarnitine (C16:1) levels	8263 European
GCST90200111	N-stearoyl-sphingadienine (d18:2/18:0) levels	7229 European
GCST90200112	2,3-dihydroxy-2-methylbutyrate levels	8018 European
GCST90200113	Stearoylcholine levels	7140 European
GCST90200114	Glycosyl-N-tricosanoyl-sphingadienine (d18:2/23:0) levels	7274 European
GCST90200115	N-palmitoyl-heptadecasphingosine (d17:1/16:0) levels	7141 European
GCST90200116	Ceramide (d18:1/14:0, d16:1/16:0) levels	7270 European
GCST90200117	Glycosyl-N-(2-hydroxynervonoyl)-sphingosine (d18:1/24:1(2OH)) levels	8012 European
GCST90200118	Glycosyl ceramide (d18:2/24:1, d18:1/24:2) levels	8251 European
GCST90200119	Glycosyl ceramide (d18:1/23:1, d17:1/24:1) levels	5309 European
GCST90200120	Sphingadienine levels	4533 European
GCST90200121	Ceramide (d18:1/17:0, d17:1/18:0) levels	6073 European
GCST90200122	Nisinate (24:6n3) levels	4765 European
GCST90200123	Sphingomyelin (d18:0/20:0, d16:0/22:0) levels	8277 European
GCST90200124	Sphingomyelin (d18:2/24:2) levels	8140 European
GCST90200125	Sphingomyelin (d17:2/16:0, d18:2/15:0) levels	8264 European
GCST90200126	Sphingomyelin (d18:2/23:1) levels	8267 European
GCST90200127	Behenoylcarnitine (C22) levels	7368 European
GCST90200128	Sphingomyelin (d18:2/18:1) levels	8253 European
GCST90200129	Sphingomyelin (d18:2/21:0, d16:2/23:0) levels	8260 European
GCST90200130	Linoleoylcholine levels	8193 European
GCST90200131	Sphingomyelin (d18:1/19:0, d19:1/18:0) levels	8256 European
GCST90200132	Linolenoylcarnitine (C18:3) levels	8195 European
GCST90200133	Heneicosapentaenoate (21:5n3) levels	4827 European
GCST90200134	Sphingomyelin (d18:1/25:0, d19:0/24:1, d20:1/23:0, d19:1/24:0) levels	8126 European
GCST90200135	Arachidoylcarnitine (C20) levels	7682 European
GCST90200136	Cerotoylcarnitine (C26) levels	8266 European
GCST90200137	Lignoceroylcarnitine (C24) levels	8238 European
GCST90200138	Docosatrienoate (22:3n6) levels	5398 European
GCST90200139	Dihomo-linolenoylcarnitine (C20:3n3 or 6) levels	8092 European
GCST90200140	Carotene diol (2) levels	8196 European
GCST90200141	Ethyl alpha-glucopyranoside levels	6620 European
GCST90200142	Carotene diol (1) levels	8256 European
GCST90200143	Nervonoylcarnitine (C24:1) levels	7880 European
GCST90200144	Dihomo-linoleoylcarnitine (C20:2) levels	7887 European
GCST90200145	Glycosyl ceramide (d18:1/20:0, d16:1/22:0) levels	8259 European
GCST90200146	Docosahexaenoylcarnitine (C22:6) levels	6287 European
GCST90200147	N,N,N-trimethyl-5-aminovalerate levels	8214 European
GCST90200148	Eicosenoylcarnitine (C20:1) levels	8145 European
GCST90200149	Ximenoylcarnitine (C26:1) levels	8260 European
GCST90200150	Arachidonoylcarnitine (C20:4) levels	8202 European
GCST90200151	5-dodecenoylcarnitine (C12:1) levels	7899 European
GCST90200152	2-butenoylglycine levels	6253 European
GCST90200153	(N(1) + N(8))-acetylspermidine levels	8219 European
GCST90200154	Hydroxy-cmpf levels	8254 European
GCST90200155	2-furoylcarnitine levels	6448 European
GCST90200156	Cortolone glucuronide (1) levels	8152 European
GCST90200157	Carotene diol (3) levels	7650 European
GCST90200158	3-hydroxyoleoylcarnitine levels	7532 European
GCST90200159	Dodecenedioate (C12:1-DC) levels	8217 European
GCST90200160	Trans-2-hexenoylglycine levels	6545 European
GCST90200161	2-hydroxyarachidate levels	8170 European
GCST90200162	3-hydroxyphenylacetoylglutamine levels	5371 European
GCST90200163	Heptenedioate (C7:1-DC) levels	8128 European
GCST90200164	Hexadecenedioate (C16:1-DC) levels	8248 European
GCST90200165	Octadecenedioate (C18:1-DC) levels	8267 European
GCST90200166	Dihydroferulic acid sulfate levels	5188 European
GCST90200167	Glutamine conjugate of C7H12O2 levels	7881 European
GCST90200168	Hydroxyasparagine levels	8206 European
GCST90200169	Sphingomyelin (d17:1/14:0, d16:1/15:0) levels	8267 European
GCST90200170	Octadecadienedioate (C18:2-DC) levels	8231 European
GCST90200171	Perfluorooctanoate (PFOA) levels	8199 European
GCST90200172	3-carboxy-4-methyl-5-pentyl-2-furanpropionate (3-CMPFP) levels	8234 European
GCST90200173	Glutamine conjugate of C6H10O2 (2) levels	8233 European
GCST90200174	3-hydroxybutyroylglycine levels	8171 European
GCST90200175	Glycine conjugate of C10H14O2 (1) levels	8128 European
GCST90200176	Glutamine conjugate of C6H10O2 (1) levels	7980 European
GCST90200177	N-methylhydroxyproline levels	6902 European
GCST90200178	Glucuronide of C10H18O2 (7) levels	6090 European
GCST90200179	Glyco-beta-muricholate levels	7206 European
GCST90200180	Glucuronide of C12H22O4 (1) levels	5831 European
GCST90200181	N,n,n-trimethyl-alanylproline betaine (tmap) levels	8220 European
GCST90200182	Glycine conjugate of C10H12O2 levels	6177 European
GCST90200183	N-acetyl-2-aminooctanoate levels	8253 European
GCST90200184	3-formylindole levels	8256 European
GCST90200185	Gamma-glutamylcitrulline levels	8163 European
GCST90200186	8-methoxykynurenate levels	6938 European
GCST90200187	Tetradecadienoate (14:2) levels	8255 European
GCST90200188	3-amino-2-piperidone levels	8237 European
GCST90200189	Glucuronide of piperine metabolite C17H21NO3 (3) levels	6512 European
GCST90200190	Dodecadienoate (12:2) levels	8244 European
GCST90200191	N-lactoyl tyrosine levels	6389 European
GCST90200192	N,N-dimethylalanine levels	8219 European
GCST90200193	Ethyl beta-glucopyranoside levels	8152 European
GCST90200194	N-lactoyl phenylalanine levels	8223 European
GCST90200195	N-acetyl-isoputreanine levels	8236 European
GCST90200196	2,2'-Methylenebis(6-tert-butyl-p-cresol) levels	7397 European
GCST90200197	N-lactoyl isoleucine levels	7526 European
GCST90200198	2-hydroxysebacate levels	7865 European
GCST90200199	Ascorbic acid 3-sulfate levels	8186 European
GCST90200200	N-lactoyl valine levels	8133 European
GCST90200201	6-bromotryptophan levels	8214 European
GCST90200202	Delta-CEHC levels	6233 European
GCST90200203	Indoleacetoylcarnitine levels	7777 European
GCST90200204	N-acetyl leucine levels	7646 European
GCST90200205	3-indoleglyoxylic acid levels	7848 European
GCST90200206	Sulfate of piperine metabolite C18H21NO3 (1) levels	7021 European
GCST90200207	Methyl vanillate sulfate levels	4303 European
GCST90200208	Glucuronide of piperine metabolite C17H21NO3 (4) levels	7833 European
GCST90200209	Sulfate of piperine metabolite C16H19NO3 (3) levels	7705 European
GCST90200210	Sulfate of piperine metabolite C16H19NO3 (2) levels	7950 European
GCST90200211	3-hydroxypyridine glucuronide levels	5882 European
GCST90200212	Glucuronide of piperine metabolite C17H21NO3 (5) levels	6582 European
GCST90200213	2-naphthol sulfate levels	7673 European
GCST90200214	11beta-hydroxyandrosterone glucuronide levels	8081 European
GCST90200215	4-ethylcatechol sulfate levels	8222 European
GCST90200216	Sulfate of piperine metabolite C18H21NO3 (3) levels	7006 European
GCST90200217	(2,4 or 2,5)-dimethylphenol sulfate levels	5189 European
GCST90200218	11beta-hydroxyetiocholanolone glucuronide levels	7220 European
GCST90200219	Cholic acid glucuronide levels	4414 European
GCST90200220	4-allylcatechol sulfate levels	8139 European
GCST90200221	Glycoursodeoxycholic acid sulfate (1) levels	6622 European
GCST90200222	Dihydrocaffeate sulfate (2) levels	6519 European
GCST90200223	4-methylhexanoylglutamine levels	5576 European
GCST90200224	2-ketocaprylate levels	8240 European
GCST90200225	3-hydroxy-2-methylpyridine sulfate levels	7446 European
GCST90200226	5-hydroxy-2-methylpyridine sulfate levels	6977 European
GCST90200227	3-ethylcatechol sulfate (2) levels	4814 European
GCST90200228	3-hydroxyhexanoylcarnitine (1) levels	8227 European
GCST90200229	2,6-dihydroxybenzoic acid levels	8269 European
GCST90200230	3-ethylcatechol sulfate (1) levels	7062 European
GCST90200231	Lithocholate sulfate (1) levels	7891 European
GCST90200232	4-acetylcatechol sulfate (1) levels	7565 European
GCST90200233	2,3-dihydroxy-5-methylthio-4-pentenoate (dmtpa) levels	8225 European
GCST90200234	Picolinoylglycine levels	7862 European
GCST90200235	Succinoyltaurine levels	7897 European
GCST90200236	Undecenoylcarnitine (C11:1) levels	8253 European
GCST90200237	Palmitoyl-sphingosine-phosphoethanolamine (d18:1/16:0) levels	8140 European
GCST90200238	Pregnenetriol disulfate levels	8228 European
GCST90200239	Tetradecadienedioate (C14:2-DC) levels	7857 European
GCST90200240	Hydroxy-N6,N6,N6-trimethyllysine levels	8190 European
GCST90200241	Pregnenetriol sulfate levels	8233 European
GCST90200242	Taurochenodeoxycholic acid 3-sulfate levels	7157 European
GCST90200243	Hydroxypalmitoyl sphingomyelin (d18:1/16:0(OH)) levels	8260 European
GCST90200244	5-hydroxymethyl-2-furoylcarnitine levels	4803 European
GCST90200245	Eicosenedioate (C20:1-DC) levels	7861 European
GCST90200246	3-hydroxydecanoylcarnitine levels	8237 European
GCST90200247	Levulinoylcarnitine levels	7197 European
GCST90200248	Cis 3,4-methyleneheptanoate levels	8223 European
GCST90200249	Branched-chain, straight-chain, or cyclopropyl 12:1 fatty acid levels	8256 European
GCST90200250	Deoxycholic acid 12-sulfate levels	7438 European
GCST90200251	Branched-chain, straight-chain, or cyclopropyl 10:1 fatty acid (1) levels	8265 European
GCST90200252	3,5-dichloro-2,6-dihydroxybenzoic acid levels	8218 European
GCST90200253	Vanillic acid glycine levels	7512 European
GCST90200254	(S)-a-amino-omega-caprolactam levels	8185 European
GCST90200255	3-bromo-5-chloro-2,6-dihydroxybenzoic acid levels	8127 European
GCST90200256	Dibutyl sulfosuccinate levels	8099 European
GCST90200257	Metabolonic lactone sulfate levels	8203 European
GCST90200258	2-hydroxy-4-(methylthio)butanoic acid levels	8255 European
GCST90200259	Pentose acid levels	8235 European
GCST90200260	Branched chain 14:0 dicarboxylic acid levels	7990 European
GCST90200261	S-carboxyethylcysteine levels	8010 European
GCST90200262	N-succinyl-phenylalanine levels	6199 European
GCST90200263	(2 or 3)-decenoate (10:1n7 or n8) levels	8124 European
GCST90200264	Bilirubin degradation product, C17H20N2O5 (2) levels	8254 European
GCST90200265	Bilirubin degradation product, C16H18N2O5 (4) levels	8159 European
GCST90200266	Cis-3,4-methyleneheptanoylcarnitine levels	8259 European
GCST90200267	Tetrahydrocortisol glucuronide levels	8182 European
GCST90200268	N-acetyl-2-aminoadipate levels	7606 European
GCST90200269	Bilirubin degradation product, C17H20N2O5 (1) levels	8252 European
GCST90200270	2-methoxyhydroquinone sulfate (1) levels	7487 European
GCST90200271	Bilirubin degradation product, C16H18N2O5 (3) levels	7970 European
GCST90200272	3-hydroxyoctanoylcarnitine (1) levels	8245 European
GCST90200273	2-methoxyhydroquinone sulfate (2) levels	5778 European
GCST90200274	Cis-3,4-methyleneheptanoylglycine levels	8106 European
GCST90200275	Bilirubin degradation product, C16H18N2O5 (2) levels	8252 European
GCST90200276	2,4-di-tert-butylphenol levels	8251 European
GCST90200277	Bilirubin degradation product, C16H18N2O5 (1) levels	7864 European
GCST90200278	3-hydroxyoctanoylcarnitine (2) levels	8243 European
GCST90200279	Pantothenate levels	8194 European
GCST90200280	5-oxoproline levels	8247 European
GCST90200281	Phosphoethanolamine levels	8253 European
GCST90200282	Picolinate levels	7051 European
GCST90200283	3-ureidopropionate levels	7543 European
GCST90200284	Erucate (22:1n9) levels	8208 European
GCST90200285	Eicosenedioate (C20:1-DC) levels	8166 European
GCST90200286	Allantoin levels	8252 European
GCST90200287	N-acetylvaline levels	8218 European
GCST90200288	N-acetylleucine levels	7905 European
GCST90200289	N-acetylmethionine levels	7993 European
GCST90200290	Glycerate levels	8222 European
GCST90200291	Sarcosine levels	8223 European
GCST90200292	Trans-4-hydroxyproline levels	8252 European
GCST90200293	Thyroxine levels	8262 European
GCST90200294	Pipecolate levels	8161 European
GCST90200295	Gamma-glutamyltyrosine levels	8221 European
GCST90200296	Methyl indole-3-acetate levels	7032 European
GCST90200297	Ursodeoxycholate levels	6206 European
GCST90200298	3-hydroxy-3-methylglutarate levels	8073 European
GCST90200299	Oleoyl ethanolamide levels	8243 European
GCST90200300	4-hydroxyphenylpyruvate levels	7813 European
GCST90200301	Gamma-glutamylglutamine levels	8217 European
GCST90200302	Alpha-tocopherol levels	8192 European
GCST90200303	N-acetyl-L-alanine levels	8220 European
GCST90200304	Citrate levels	8260 European
GCST90200305	2-aminobutyrate levels	8242 European
GCST90200306	Butyrate/isobutyrate (4:0) levels	8004 European
GCST90200307	Urate levels	8264 European
GCST90200308	3-hydroxyisobutyrate levels	8177 European
GCST90200309	Vanillylmandelate (VMA) levels	8216 European
GCST90200310	3-aminoisobutyrate levels	8265 European
GCST90200311	4-acetamidobutanoate levels	8154 European
GCST90200312	2-hydroxystearate levels	8241 European
GCST90200313	N1-methyladenosine levels	8247 European
GCST90200314	N-acetylneuraminate levels	8200 European
GCST90200315	Gamma-glutamylhistidine levels	8220 European
GCST90200316	N-acetylglucosaminylasparagine levels	8144 European
GCST90200317	Homovanillate (hva) levels	6320 European
GCST90200318	Acetoacetate levels	6883 European
GCST90200319	Cys-gly, oxidized levels	8256 European
GCST90200320	Dihomo-linoleate (20:2n6) levels	8284 European
GCST90200321	Cholate levels	7892 European
GCST90200322	Beta-hydroxyisovalerate levels	8201 European
GCST90200323	Creatine levels	8285 European
GCST90200324	Anthranilate levels	5773 European
GCST90200325	Glycerol levels	8285 European
GCST90200326	Gamma-glutamylleucine levels	8041 European
GCST90200327	Choline levels	8262 European
GCST90200328	3-methoxytyrosine levels	8258 European
GCST90200329	3-phosphoglycerate levels	8196 European
GCST90200330	1-palmitoyl-2-linoleoyl-gpc (16:0/18:2) levels	8230 European
GCST90200331	1-palmitoyl-2-oleoyl-GPE (16:0/18:1) levels	8262 European
GCST90200332	1-palmitoyl-2-linoleoyl-GPI (16:0/18:2) levels	8115 European
GCST90200333	Taurocholic acid levels	7743 European
GCST90200334	Taurodeoxycholate levels	7287 European
GCST90200335	Stearoyl sphingomyelin (d18:1/18:0) levels	8258 European
GCST90200336	Ceramide (d18:1/16:0) levels	8266 European
GCST90200337	Taurochenodeoxycholate levels	8048 European
GCST90200338	4-hydroxyphenylacetate levels	7906 European
GCST90200339	5,6-dihydrothymine levels	8219 European
GCST90200340	1-palmitoyl-2-oleoyl-gpc (16:0/18:1) levels	8249 European
GCST90200341	N-stearoyl-sphingosine (d18:1/18:0) levels	8254 European
GCST90200342	Glycochenodeoxycholate levels	8164 European
GCST90200343	N-formylmethionine levels	8235 European
GCST90200344	N6,n6,n6-trimethyllysine levels	8180 European
GCST90200345	S-adenosylhomocysteine (SAH) levels	6142 European
GCST90200346	4-acetaminophen sulfate levels	4197 European
GCST90200347	2-hydroxyhippurate (salicylurate) levels	8244 European
GCST90200348	Quinolinate levels	8203 European
GCST90200349	Eicosapentaenoate (EPA; 20:5n3) levels	8257 European
GCST90200350	Laurate (12:0) levels	8226 European
GCST90200351	N-acetylputrescine levels	8243 European
GCST90200352	Methylsuccinate levels	7965 European
GCST90200353	9,10-DiHOME levels	7557 European
GCST90200354	Linoleate (18:2n6) levels	8260 European
GCST90200355	Adenosine 5'-diphosphate (ADP) levels	4607 European
GCST90200356	Adenosine 5'-monophosphate (AMP) levels	8218 European
GCST90200357	Adenosine 3',5'-cyclic monophosphate (camp) levels	6756 European
GCST90200358	Arachidonate (20:4n6) levels	8272 European
GCST90200359	5-methylthioadenosine (mta) levels	8210 European
GCST90200360	Cortisone levels	8153 European
GCST90200361	Beta-alanine levels	8114 European
GCST90200362	Succinate levels	7943 European
GCST90200363	Phosphocholine levels	8245 European
GCST90200364	Cysteinylglycine levels	8214 European
GCST90200365	Phenylpyruvate levels	8241 European
GCST90200366	Creatinine levels	8239 European
GCST90200367	3-Hydroxybutyrate levels	8292 European
GCST90200368	Cholesterol levels	8258 European
GCST90200369	2-hydroxyphenylacetate levels	7564 European
GCST90200370	Aspartate levels	8253 European
GCST90200371	3-(4-hydroxyphenyl)lactate levels	8259 European
GCST90200372	Arginine levels	8237 European
GCST90200373	Gluconate levels	8106 European
GCST90200374	Sphinganine levels	7429 European
GCST90200375	Gamma-glutamylglutamate levels	8244 European
GCST90200376	Flavin adenine dinucleotide (FAD) levels	6257 European
GCST90200377	Histidine levels	8223 European
GCST90200378	Cortisol levels (plasma)	8193 European
GCST90200379	Hypotaurine levels	8212 European
GCST90200380	Glutarate (C5-DC) levels	7757 European
GCST90200381	S-1-pyrroline-5-carboxylate levels	8232 European
GCST90200382	Cystine levels	8177 European
GCST90200383	Cystathionine levels	8014 European
GCST90200384	Guanidinoacetate levels	8238 European
GCST90200385	Sphingosine levels	7982 European
GCST90200386	Deoxycholate levels	7649 European
GCST90200387	Glycocholate levels	8247 European
GCST90200388	Palmitoleate (16:1n7) levels	8290 European
GCST90200389	Leucine levels	8252 European
GCST90200390	Stearate (18:0) levels	8272 European
GCST90200391	Methionine levels	8222 European
GCST90200392	Orotate levels	8128 European
GCST90200393	Phosphate levels (UKB data field 30810)	8247 European
GCST90200394	Inosine levels	4940 European
GCST90200395	Inosine 5'-monophosphate (IMP) levels	4639 European
GCST90200396	Phenylalanine levels	8228 European
GCST90200397	Palmitate (16:0) levels	8269 European
GCST90200398	Malate levels	8187 European
GCST90200399	Isoleucine levels	8255 European
GCST90200400	Nicotinamide levels	8110 European
GCST90200401	Myo-inositol levels	8193 European
GCST90200402	Lysine levels	8250 European
GCST90200403	Citrulline levels	8157 European
GCST90200404	Ornithine levels	8255 European
GCST90200405	Retinol (Vitamin A) levels	8247 European
GCST90200406	1-methylnicotinamide levels	8194 European
GCST90200407	Uridine levels	8253 European
GCST90200408	Plasma lactate levels	8217 European
GCST90200409	Pristanate levels	6497 European
GCST90200410	Phytanate levels	8223 European
GCST90200411	Plasma free proline levels	8257 European
GCST90200412	Glutamate levels	8287 European
GCST90200413	2'-deoxyuridine levels	7915 European
GCST90200414	Myristate (14:0) levels	8282 European
GCST90200415	Serine levels	8271 European
GCST90200416	Trans-urocanate levels	8198 European
GCST90200417	Urea levels	8238 European
GCST90200418	Pyridoxal levels	8021 European
GCST90200419	Glutamine levels	8253 European
GCST90200420	Taurine levels	8219 European
GCST90200421	Salicylate levels	8191 European
GCST90200422	Serotonin levels	7498 European
GCST90200423	Spermidine levels	7348 European
GCST90200424	Dimethylglycine levels	8224 European
GCST90200425	Betaine levels	8232 European
GCST90200426	Xylose levels	6822 European
GCST90200427	Tyrosine levels	8252 European
GCST90200428	Caprate (10:0) levels	8272 European
GCST90200429	Cytidine levels	7659 European
GCST90200430	Pyruvate levels	8259 European
GCST90200431	Alanine levels	8265 European
GCST90200432	Threonine levels	8245 European
GCST90200433	Cytosine levels	6990 European
GCST90200434	12,13-DiHOME levels	7918 European
GCST90200435	Mannose levels	8212 European
GCST90200436	Caffeine levels	8005 European
GCST90200437	Fructose levels	8137 European
GCST90200438	Alpha-ketobutyrate levels	8192 European
GCST90200439	Cysteine levels	8216 European
GCST90200440	Blood sugar levels	8123 European
GCST90200441	Tryptophan levels	8235 European
GCST90200442	Valine levels	8247 European
GCST90200443	Pseudouridine levels	8213 European
GCST90200444	Dihydroorotate levels	8195 European
GCST90200445	Caprylate (8:0) levels	8163 European
GCST90200446	Arachidate (20:0) levels	8228 European
GCST90200447	Maltose levels in coronary artery disease	6351 European
GCST90200448	N-stearoyl-sphinganine (d18:0/18:0) levels	6737 European
GCST90200449	Sucrose levels	7803 European
GCST90200450	Caproate (6:0) levels	7564 European
GCST90200451	Nonadecanoate (19:0) levels	8231 European
GCST90200452	Plasma free asparagine levels	8245 European
GCST90200453	X-07765 levels	8127 European
GCST90200454	Kynurenate levels	8241 European
GCST90200455	Alpha-ketoglutarate levels	8212 European
GCST90200456	X-11308 levels	8253 European
GCST90200457	Pentadecanoate (15:0) levels	8273 European
GCST90200458	X-11315 levels	8139 European
GCST90200459	Margarate (17:0) levels	8279 European
GCST90200460	X-11372 levels	8251 European
GCST90200461	X-10458 levels	7970 European
GCST90200462	X-11299 levels	8203 European
GCST90200463	X-11478 levels	8242 European
GCST90200464	X-11849 levels	7679 European
GCST90200465	X-11787 levels	8247 European
GCST90200466	X-11632 levels	7784 European
GCST90200467	X-11852 levels	7295 European
GCST90200468	X-11847 levels	7193 European
GCST90200469	X-11483 levels	7798 European
GCST90200470	X-11470 levels	8134 European
GCST90200471	X-11381 levels	8225 European
GCST90200472	X-11850 levels	7629 European
GCST90200473	X-11795 levels	8238 European
GCST90200474	X-11444 levels	8206 European
GCST90200475	X-11858 levels	6008 European
GCST90200476	X-11843 levels	7230 European
GCST90200477	X-12127 levels	5878 European
GCST90200478	X-12221 levels	6819 European
GCST90200479	X-12283 levels	7763 European
GCST90200480	X-12410 levels	7442 European
GCST90200481	X-12104 levels	7194 European
GCST90200482	X-12193 levels	7705 European
GCST90200483	X-12216 levels	8181 European
GCST90200484	X-12306 levels	6054 European
GCST90200485	X-12100 levels	8210 European
GCST90200486	X-12261 levels	4347 European
GCST90200487	X-11880 levels	8206 European
GCST90200488	X-12117 levels	7379 European
GCST90200489	X-12407 levels	6534 European
GCST90200490	X-12101 levels	8217 European
GCST90200491	X-12026 levels	8180 European
GCST90200492	X-12411 levels	8174 European
GCST90200493	X-12013 levels	5848 European
GCST90200494	X-12007 levels	8002 European
GCST90200495	X-12462 levels	8236 European
GCST90200496	X-12714 levels	6870 European
GCST90200497	X-12740 levels	6449 European
GCST90200498	X-12730 levels	7133 European
GCST90200499	X-12701 levels	6278 European
GCST90200500	X-12816 levels	5190 European
GCST90200501	X-12731 levels	5770 European
GCST90200502	X-12707 levels	7461 European
GCST90200503	X-12729 levels	7446 European
GCST90200504	X-12830 levels	5725 European
GCST90200505	X-12818 levels	6246 European
GCST90200506	X-12812 levels	6435 European
GCST90200507	X-12822 levels	7957 European
GCST90200508	X-12738 levels	5874 European
GCST90200509	X-12544 levels	7471 European
GCST90200510	X-12680 levels	8255 European
GCST90200511	X-12906 levels	7896 European
GCST90200512	X-13684 levels	8112 European
GCST90200513	X-13507 levels	7936 European
GCST90200514	X-12851 levels	7385 European
GCST90200515	X-12849 levels	7555 European
GCST90200516	X-12847 levels	7790 European
GCST90200517	X-13553 levels	8118 European
GCST90200518	X-12839 levels	4867 European
GCST90200519	X-13729 levels	7724 European
GCST90200520	X-13007 levels	6270 European
GCST90200521	X-13844 levels	7501 European
GCST90200522	X-13728 levels	7905 European
GCST90200523	X-12844 levels	8231 European
GCST90200524	X-13695 levels	6486 European
GCST90200525	X-13723 levels	5269 European
GCST90200526	X-14056 levels	8242 European
GCST90200527	X-13866 levels	8252 European
GCST90200528	X-17146 levels	7778 European
GCST90200529	X-16397 levels	8057 European
GCST90200530	X-17335 levels	7747 European
GCST90200531	X-16964 levels	8048 European
GCST90200532	X-16935 levels	7804 European
GCST90200533	X-15486 levels	8236 European
GCST90200534	X-16580 levels	8254 European
GCST90200535	X-17325 levels	7448 European
GCST90200536	X-17328 levels	5856 European
GCST90200537	X-16087 levels	7071 European
GCST90200538	X-17010 levels	7879 European
GCST90200539	X-14939 levels	8250 European
GCST90200540	X-15461 levels	8144 European
GCST90200541	X-15523 levels	8071 European
GCST90200542	X-15728 levels	7874 European
GCST90200543	X-15503 levels	8237 European
GCST90200544	X-16124 levels	5337 European
GCST90200545	X-17438 levels	6913 European
GCST90200546	X-17354 levels	5375 European
GCST90200547	X-17654 levels	7690 European
GCST90200548	X-17676 levels	8118 European
GCST90200549	X-17367 levels	6092 European
GCST90200550	X-17357 levels	8041 European
GCST90200551	X-18886 levels	8198 European
GCST90200552	X-18887 levels	6790 European
GCST90200553	X-17653 levels	8025 European
GCST90200554	X-17346 levels	6459 European
GCST90200555	X-17690 levels	7043 European
GCST90200556	X-18345 levels	5476 European
GCST90200557	X-17685 levels	7327 European
GCST90200558	X-18888 levels	6974 European
GCST90200559	X-18901 levels	8128 European
GCST90200560	X-17351 levels	7281 European
GCST90200561	X-18779 levels	8144 European
GCST90200562	X-21286 levels	8231 European
GCST90200563	X-21355 levels	8257 European
GCST90200564	X-21319 levels	8109 European
GCST90200565	X-21258 levels	8198 European
GCST90200566	X-21364 levels	8203 European
GCST90200567	X-21353 levels	8265 European
GCST90200568	X-19438 levels	7259 European
GCST90200569	X-18913 levels	8271 European
GCST90200570	X-18921 levels	8257 European
GCST90200571	X-21339 levels	8203 European
GCST90200572	X-19299 levels	6100 European
GCST90200573	X-18935 levels	4952 European
GCST90200574	X-21310 levels	7801 European
GCST90200575	X-21283 levels	7055 European
GCST90200576	X-21285 levels	6180 European
GCST90200577	X-21312 levels	4897 European
GCST90200578	X-18922 levels	8174 European
GCST90200579	X-21442 levels	6827 European
GCST90200580	X-21796 levels	8130 European
GCST90200581	X-21441 levels	8030 European
GCST90200582	X-21752 levels	6526 European
GCST90200583	X-21807 levels	5602 European
GCST90200584	X-21736 levels	8232 European
GCST90200585	X-21829 levels	8217 European
GCST90200586	X-21471 levels	7982 European
GCST90200587	X-21733 levels	6916 European
GCST90200588	X-21742 levels	5918 European
GCST90200589	X-21821 levels	7699 European
GCST90200590	X-21470 levels	7700 European
GCST90200591	X-21383 levels	8226 European
GCST90200592	X-21607 levels	7975 European
GCST90200593	X-21834 levels	7466 European
GCST90200594	X-21467 levels	8195 European
GCST90200595	X-22776 levels	6944 European
GCST90200596	X-23655 levels	6764 European
GCST90200597	X-22834 levels	6531 European
GCST90200598	X-22771 levels	8087 European
GCST90200599	X-23639 levels	8272 European
GCST90200600	X-23648 levels	7357 European
GCST90200601	X-23654 levels	8241 European
GCST90200602	X-22520 levels	5389 European
GCST90200603	X-23641 levels	6673 European
GCST90200604	X-23276 levels	5407 European
GCST90200605	X-21845 levels	4874 European
GCST90200606	X-22509 levels	5423 European
GCST90200607	X-23644 levels	8250 European
GCST90200608	X-22162 levels	8249 European
GCST90200609	X-23587 levels	7662 European
GCST90200610	X-23593 levels	7988 European
GCST90200611	X-23636 levels	8251 European
GCST90200612	X-23678 levels	5745 European
GCST90200613	X-23680 levels	8215 European
GCST90200614	X-23780 levels	7878 European
GCST90200615	X-23974 levels	7752 European
GCST90200616	X-23659 levels	8176 European
GCST90200617	X-23665 levels	8214 European
GCST90200618	X-23782 levels	8263 European
GCST90200619	X-24295 levels	7987 European
GCST90200620	X-24243 levels	7540 European
GCST90200621	X-23739 levels	8249 European
GCST90200622	X-23997 levels	7804 European
GCST90200623	X-24241 levels	8053 European
GCST90200624	X-24328 levels	7807 European
GCST90200625	X-24456 levels	6523 European
GCST90200626	X-24418 levels	5952 European
GCST90200627	X-24344 levels	5457 European
GCST90200628	X-24556 levels	8004 European
GCST90200629	X-24337 levels	8088 European
GCST90200630	X-24546 levels	6391 European
GCST90200631	X-24306 levels	8074 European
GCST90200632	X-24307 levels	8119 European
GCST90200633	X-24334 levels	6975 European
GCST90200634	X-24518 levels	6131 European
GCST90200635	X-24494 levels	6767 European
GCST90200636	X-24544 levels	7939 European
GCST90200637	X-24531 levels	6455 European
GCST90200638	X-24811 levels	6349 European
GCST90200639	X-24757 levels	6251 European
GCST90200640	X-24978 levels	5151 European
GCST90200641	X-24970 levels	8263 European
GCST90200642	X-24795 levels	4986 European
GCST90200643	X-24951 levels	8208 European
GCST90200644	X-24728 levels	8160 European
GCST90200645	X-24565 levels	4364 European
GCST90200646	X-24801 levels	8059 European
GCST90200647	X-24736 levels	4846 European
GCST90200648	X-24585 levels	8241 European
GCST90200649	X-24588 levels	8239 European
GCST90200650	X-25109 levels	7477 European
GCST90200651	X-24947 levels	8002 European
GCST90200652	X-24949 levels	7174 European
GCST90200653	X-24812 levels	7878 European
GCST90200654	X-25217 levels	4098 European
GCST90200655	X-25828 levels	8156 European
GCST90200656	X-25371 levels	8205 European
GCST90200657	X-25419 levels	7994 European
GCST90200658	X-25265 levels	7916 European
GCST90200659	X-25172 levels	8117 European
GCST90200660	X-25957 levels	7335 European
GCST90200661	X-25422 levels	8210 European
GCST90200662	X-25790 levels	8221 European
GCST90200663	X-25420 levels	8271 European
GCST90200664	X-25810 levels	8167 European
GCST90200665	X-25433 levels	6516 European
GCST90200666	X-25343 levels	8195 European
GCST90200667	X-25271 levels	7906 European
GCST90200668	X-25520 levels	7997 European
GCST90200669	X-25519 levels	8080 European
GCST90200670	X-26111 levels	8002 European
GCST90200671	X-26109 levels	6992 European
GCST90200672	X-26054 levels	8046 European
GCST90200673	Carnitine C4 levels	8111 European
GCST90200674	Androsterone sulfate levels	8182 European
GCST90200675	N-acetyltyrosine levels	7841 European
GCST90200676	N-acetyl-L-glutamine levels	8181 European
GCST90200677	N-acetylphenylalanine levels	8228 European
GCST90200678	N-acetylasparagine levels	7935 European
GCST90200679	N-acetylarginine levels	8271 European
GCST90200680	5-acetylamino-6-formylamino-3-methyluracil levels	7599 European
GCST90200681	Orotidine levels	8017 European
GCST90200682	3-methylcytidine levels	8117 European
GCST90200683	N-acetylcitrulline levels	7324 European
GCST90200684	N-acetyl-aspartyl-glutamate (naag) levels	7705 European
GCST90200685	1-stearoyl-2-arachidonoyl-gpc (18:0/20:4) levels	8253 European
GCST90200686	Bilirubin (E,E) levels	8263 European
GCST90200687	Bilirubin (E,Z or Z,E) levels	8238 European
GCST90200688	Androsterone glucuronide levels	7980 European
GCST90200689	N6-methyllysine levels	8299 European
GCST90200690	N-acetyl-1-methylhistidine levels	7588 European
GCST90200691	N-delta-acetylornithine levels	8259 European
GCST90200692	1-palmitoyl-2-arachidonoyl-gpc (16:0/20:4n6) levels	8238 European
GCST90200693	Glycochenodeoxycholate glucuronide (1) levels	8236 European
GCST90200694	2'-o-methylcytidine levels	8122 European
GCST90200695	2'-o-methyluridine levels	7582 European
GCST90200696	N6,N6-dimethyllysine levels	8265 European
GCST90200697	N2-acetyl,N6,N6-dimethyllysine levels	7891 European
GCST90200698	N2-acetyl,N6-methyllysine levels	8069 European
GCST90200699	Deoxycholic acid glucuronide levels	8060 European
GCST90200700	Decadienedioic acid (C10:2-DC) levels	8131 European
GCST90200701	Bilirubin degradation product, C17H18N2O4 (1) levels	8254 European
GCST90200702	Bilirubin degradation product, C17H18N2O4 (2) levels	8255 European
GCST90200703	Bilirubin degradation product, C17H18N2O4 (3) levels	8253 European
GCST90200704	Bilirubin (z,z) levels	8261 European
GCST90200705	Ethylmalonate levels	8172 European
GCST90200706	Biliverdin levels	8262 European
GCST90200707	Glycine levels	8262 European
GCST90200708	X-12112 levels	8211 European
GCST90200709	X-12798 levels	8186 European
GCST90200710	X-13431 levels	8161 European
GCST90200711	X-19141 levels	8244 European
GCST90200712	Spermidine to 5-methylthioadenosine (MTA) ratio	7320 European
GCST90200713	Spermidine to ornithine ratio	7309 European
GCST90200714	Alpha-ketoglutarate to alpha-ketobutyrate ratio	8216 European
GCST90200715	Alpha-ketoglutarate to glutamate ratio	8274 European
GCST90200716	Adenosine 5'-diphosphate (ADP) to phosphoethanolamine ratio	4579 European
GCST90200717	3-phosphoglycerate to adenosine 5'-diphosphate (ADP) ratio	4530 European
GCST90200718	Alpha-ketoglutarate to succinate ratio	8260 European
GCST90200719	Adenosine 3',5'-cyclic monophosphate (cAMP) to adenosine 5'-monophosphate (AMP) ratio	6726 European
GCST90200720	Adenosine 5'-diphosphate (ADP) to pantothenate ratio	4561 European
GCST90200721	Adenosine 5'-diphosphate (ADP) to phosphate ratio	4559 European
GCST90200722	S-adenosylhomocysteine (SAH) to leucine ratio	6122 European
GCST90200723	S-adenosylhomocysteine (SAH) to 5-methyluridine (ribothymidine) ratio	6078 European
GCST90200724	Cholate to taurocholate ratio	7328 European
GCST90200725	Adenosine 5'-diphosphate (ADP) to creatine ratio	4561 European
GCST90200726	N-acetylputrescine to (N(1) + N(8))-acetylspermidine ratio	8144 European
GCST90200727	Adenosine 3',5'-cyclic monophosphate (cAMP) to taurocholate ratio	6329 European
GCST90200728	Adenosine 5'-diphosphate (ADP) to Adenosine 5'-monophosphate (AMP) ratio	4573 European
GCST90200729	3-phosphoglycerate to phosphate ratio	8153 European
GCST90200730	Adenosine 5'-diphosphate (ADP) to fructose ratio	4571 European
GCST90200731	Adenosine 5'-diphosphate (ADP) to mannose ratio	4587 European
GCST90200732	Adenosine 5'-diphosphate (ADP) to tyrosine ratio	4560 European
GCST90200733	Adenosine 5'-diphosphate (ADP) to N-acetylglucosamine to N-acetylgalactosamine ratio	4392 European
GCST90200734	Adenosine 5'-monophosphate (AMP) to palmitate (16:0) ratio	8227 European
GCST90200735	Arginine to ornithine ratio	8250 European
GCST90200736	Adenosine 5'-diphosphate (ADP) to arginine ratio	4568 European
GCST90200737	Adenosine 5'-diphosphate (ADP) to 2'-deoxyuridine ratio	4391 European
GCST90200738	Adenosine 5'-monophosphate (AMP) to inosine 5'-monophosphate (IMP) ratio	4601 European
GCST90200739	Adenosine 5'-monophosphate (AMP) to proline ratio	8190 European
GCST90200740	Arachidonate (20:4n6) to oleate to vaccenate (18:1) ratio	8171 European
GCST90200741	Adenosine 5'-monophosphate (AMP) to alanine ratio	8172 European
GCST90200742	Aspartate to citrate ratio	8191 European
GCST90200743	Arginine to citrulline ratio	8192 European
GCST90200744	Arginine to glutamate ratio	8194 European
GCST90200745	Adenosine 5'-monophosphate (AMP) to phenylalanine ratio	8189 European
GCST90200746	Adenosine 5'-diphosphate (ADP) to gluconate ratio	4540 European
GCST90200747	Adenosine 5'-monophosphate (AMP) to phosphate ratio	8184 European
GCST90200748	Aspartate to glutamate ratio	8190 European
GCST90200749	Arachidonate (20:4n6) to pyruvate ratio	8200 European
GCST90200750	Aspartate to asparagine ratio	8195 European
GCST90200751	Cortisone to cortisol ratio	8173 European
GCST90200752	Succinate to acetoacetate ratio	6829 European
GCST90200753	Aspartate to citrulline ratio	8139 European
GCST90200754	Sphingosine to phosphate ratio	8017 European
GCST90200755	Inosine 5'-monophosphate (IMP) to phosphate ratio	4605 European
GCST90200756	Glycine to pyridoxal ratio	8173 European
GCST90200757	Glycine to alanine ratio	8167 European
GCST90200758	Glycine to serine ratio	8206 European
GCST90200759	Histidine to trans-urocanate ratio	8109 European
GCST90200760	Methionine to methionine sulfoxide ratio	8214 European
GCST90200761	Citrulline to dimethylarginine (SDMA + ADMA) ratio	8243 European
GCST90200762	Palmitate (16:0) to myristate (14:0) ratio	8215 European
GCST90200763	Phosphate to N-acetylneuraminate ratio	8256 European
GCST90200764	Phosphate to uridine ratio	8186 European
GCST90200765	Phosphate to alanine ratio	8230 European
GCST90200766	Phosphate to phosphoethanolamine ratio	8205 European
GCST90200767	Phosphate to glucose ratio	8232 European
GCST90200768	Phosphate to 2'-deoxyuridine ratio	7846 European
GCST90200769	Phosphate to mannose ratio	8206 European
GCST90200770	Phenylalanine to tyrosine ratio	8205 European
GCST90200771	Phosphate to fructose ratio	8209 European
GCST90200772	Phosphate to citrate ratio	8238 European
GCST90200773	Serine to alpha-tocopherol ratio	8197 European
GCST90200774	Uridine to pseudouridine ratio	8254 European
GCST90200775	Serine to pyruvate ratio	8235 European
GCST90200776	Glutamate to glutamine ratio	8228 European
GCST90200777	Uridine to cytidine ratio	7705 European
GCST90200778	Pyruvate to 3-methyl-2-oxobutyrate ratio	8193 European
GCST90200779	Pyruvate to N-acetylneuraminate ratio	8194 European
GCST90200780	Alanine to pyruvate ratio	8250 European
GCST90200781	Glucose to maltose ratio	6308 European
GCST90200782	Mannose to trans-4-hydroxyproline ratio	8194 European
GCST90200783	Mannose to S-methylcysteine ratio	8182 European
GCST90200784	Glutamate to cysteine ratio	8199 European
GCST90200785	Cysteine to 5-oxoproline ratio	8203 European
GCST90200786	Cysteine to alanine ratio	8220 European
GCST90200787	Glutamine to asparagine ratio	8251 European
GCST90200788	5-oxoproline to citrate ratio	8256 European
GCST90200789	Alpha-tocopherol to sulfate ratio	8201 European
GCST90200790	Thyroxine to taurocholate ratio	7615 European
GCST90200791	Creatine to carnitine ratio	8235 European
GCST90200792	Carnitine to palmitoylcarnitine (C16) ratio	8146 European
GCST90200793	Glycolithocholate to glycolithocholate sulfate ratio	7043 European
GCST90200794	Oleoyl-linoleoyl-glycerol (18:1 to 18:2) [2] to linoleoyl-arachidonoyl-glycerol (18:2 to 20:4) [1] ratio	7620 European
GCST90200795	Oleoyl-linoleoyl-glycerol (18:1 to 18:2) [2] to linoleoyl-arachidonoyl-glycerol (18:2 to 20:4) [2] ratio	7615 European
GCST90200796	Spermidine to (N(1) + N(8))-acetylspermidine ratio	7287 European
GCST90200797	Spermidine to N-acetylputrescine ratio	7299 European
GCST90200798	Dopamine 4-sulfate to dopamine 3-O-sulfate ratio	6840 European
GCST90200799	Spermidine to adenosine 5'-diphosphate (ADP) ratio	4195 European
GCST90200800	Spermidine to histidine ratio	7297 European
GCST90200801	5-methylthioadenosine (MTA) to phosphate ratio	8261 European
GCST90200802	Histidine to pyruvate ratio	8241 European
GCST90200803	Spermidine to phosphate ratio	7382 European
GCST90200804	Spermidine to pyruvate ratio	7296 European
GCST90200805	Spermidine to carnitine ratio	7338 European
GCST90200806	Spermidine to ergothioneine ratio	7291 European
GCST90200807	Carnitine to ergothioneine ratio	8110 European
GCST90200808	Spermidine to choline ratio	7295 European
GCST90200809	Spermidine to taurocholate ratio	6777 European
GCST90200810	Alpha-ketoglutarate to kynurenine ratio	8272 European
GCST90200811	Choline to taurocholate ratio	7625 European
GCST90200812	Glutamate to kynurenine ratio	8184 European
GCST90200813	Ornithine to glutamate ratio	8202 European
GCST90200814	Alpha-ketoglutarate to ornithine ratio	8273 European
GCST90200815	3-hydroxyisobutyrate to adenosine 5'-diphosphate (ADP) ratio	4488 European
GCST90200816	Alpha-ketoglutarate to aspartate ratio	8272 European
GCST90200817	3-hydroxyisobutyrate to phosphate ratio	8170 European
GCST90200818	Adenosine 5'-diphosphate (ADP) to glycerate ratio	4544 European
GCST90200819	3-phosphoglycerate to glycerate ratio	8101 European
GCST90200820	Adenosine 5'-diphosphate (ADP) to valine ratio	4608 European
GCST90200821	Adenosine 5'-diphosphate (ADP) to glycine ratio	4577 European
GCST90200822	Phosphate to valine ratio	8277 European
GCST90200823	Adenosine 5'-diphosphate (ADP) to N-palmitoyl-sphingosine (d18:1 to 16:0) ratio	4561 European
GCST90200824	Adenosine 5'-diphosphate (ADP) to sulfate ratio	4570 European
GCST90200825	Phosphate to sulfate ratio	8211 European
GCST90200826	Glycine to phosphate ratio	8271 European
GCST90200827	Phosphate to N-palmitoyl-sphingosine (d18:1 to 16:0) ratio	8223 European
GCST90200828	Cholate to bilirubin (Z,Z) ratio	7747 European
GCST90200829	Bilirubin (Z,Z) to taurocholate ratio	7620 European
GCST90200830	Cholate to adenosine 3',5'-cyclic monophosphate (cAMP) ratio	6359 European
GCST90200831	Cholate to phosphate ratio	7742 European
GCST90200832	Adenosine 5'-diphosphate (ADP) to citrate ratio	4567 European
GCST90200833	Cholate to adenosine 5'-monophosphate (AMP) ratio	7769 European
GCST90200834	Adenosine 5'-diphosphate (ADP) to glycerol 3-phosphate ratio	4588 European
GCST90200835	Adenosine 5'-diphosphate (ADP) to glycerol ratio	4575 European
GCST90200836	Glycerol to glycerol 3-phosphate ratio	8188 European
GCST90200837	Adenosine 5'-diphosphate (ADP) to glutamate ratio	4556 European
GCST90200838	Phosphate to glutamate ratio	8211 European
GCST90200839	Adenosine 5'-diphosphate (ADP) to aspartate ratio	4563 European
GCST90200840	Adenosine 5'-diphosphate (ADP) to flavin adenine dinucleotide (FAD) ratio	3441 European
GCST90200841	Adenosine 5'-diphosphate (ADP) to oxalate (ethanedioate) ratio	4556 European
GCST90200842	Citrate to oxalate (ethanedioate) ratio	8097 European
GCST90200843	Adenosine 5'-monophosphate (AMP) to flavin adenine dinucleotide (FAD) ratio	6188 European
GCST90200844	Aspartate to phosphate ratio	8297 European
GCST90200845	Adenosine 5'-monophosphate (AMP) to citrate ratio	8193 European
GCST90200846	Phenylalanine to phosphate ratio	8294 European
GCST90200847	Phosphate to tryptophan ratio	8206 European
GCST90200848	Adenosine 5'-monophosphate (AMP) to glutamine ratio	8196 European
GCST90200849	Adenosine 5'-monophosphate (AMP) to threonine ratio	8173 European
GCST90200850	Adenosine 5'-monophosphate (AMP) to tryptophan ratio	8180 European
GCST90200851	Adenosine 5'-monophosphate (AMP) to glycine ratio	8195 European
GCST90200852	Adenosine 5'-monophosphate (AMP) to arginine ratio	8185 European
GCST90200853	Adenosine 5'-monophosphate (AMP) to tyrosine ratio	8193 European
GCST90200854	Arginine to phosphate ratio	8297 European
GCST90200855	Phosphate to threonine ratio	8226 European
GCST90200856	Phosphate to glutamine ratio	8258 European
GCST90200857	Adenosine 5'-monophosphate (AMP) to aspartate ratio	8205 European
GCST90200858	Phosphate to tyrosine ratio	8226 European
GCST90200859	Adenosine 5'-monophosphate (AMP) to asparagine ratio	8188 European
GCST90200860	Adenosine 5'-monophosphate (AMP) to serine ratio	8194 European
GCST90200861	Histidine to phosphate ratio	8294 European
GCST90200862	Adenosine 5'-monophosphate (AMP) to methionine ratio	8194 European
GCST90200863	Phosphate to serine ratio	8226 European
GCST90200864	Methionine to phosphate ratio	8291 European
GCST90200865	Adenosine 5'-monophosphate (AMP) to histidine ratio	8180 European
GCST90200866	phosphate to asparagine ratio	8249 European
GCST90200867	Adenosine 5'-monophosphate (AMP) to isoleucine ratio	8200 European
GCST90200868	Isoleucine to phosphate ratio	8298 European
GCST90200869	Adenosine 5'-monophosphate (AMP) to valine ratio	8225 European
GCST90200870	Adenosine 5'-monophosphate (AMP) to acetoacetate ratio	6773 European
GCST90200871	Adenosine 5'-monophosphate (AMP) to cysteine ratio	8177 European
GCST90200872	Phosphate to cysteine ratio	8195 European
GCST90200873	Cortisol to 4-cholesten-3-one ratio	7027 European
GCST90200874	Cysteinylglycine to taurine ratio	8193 European
GCST90200875	Cysteinylglycine to glutamate ratio	8197 European
GCST90200876	Cortisone to 4-cholesten-3-one ratio	6971 European
GCST90200877	Taurine to glutamate ratio	8220 European
GCST90200878	Glutarate (C5-DC) to caprylate (8:0) ratio	7685 European
GCST90200879	Adenosine 5'-monophosphate (AMP) to glutamate ratio	8213 European
GCST90200880	Glutarate (C5-DC) to salicylate ratio	7684 European
GCST90200881	Aspartate to N-acetylglucosamine to N-acetylgalactosamine ratio	7899 European
GCST90200882	Aspartate to mannose ratio	8162 European
GCST90200883	Phosphate to acetoacetate ratio	6791 European
GCST90200884	Mannose to N-acetylglucosamine to N-acetylgalactosamine ratio	7907 European
GCST90200885	Phenylpyruvate to citrate ratio	8177 European
GCST90200886	Phenylpyruvate to 4-hydroxyphenylpyruvate ratio	7829 European
GCST90200887	Cholesterol to cortisol ratio	8211 European
GCST90200888	Citrate to 4-hydroxyphenylpyruvate ratio	7851 European
GCST90200889	Cholesterol to taurocholate ratio	7611 European
GCST90200890	Cortisol to taurocholate ratio	7610 European
GCST90200891	Salicylate to caprylate (8:0) ratio	8068 European
GCST90200892	Hypotaurine to taurine ratio	8157 European
GCST90200893	Taurine to cysteine ratio	8186 European
GCST90200894	Inosine to theophylline ratio	4662 European
GCST90200895	Hypotaurine to cysteine ratio	8134 European
GCST90200896	Inosine to EDTA ratio	4926 European
GCST90200897	Theophylline to EDTA ratio	7867 European
GCST90200898	Citrulline to phosphate ratio	8294 European
GCST90200899	Citrulline to ornithine ratio	8225 European
GCST90200900	Phosphate to oleoyl-linoleoyl-glycerol (18:1 to 18:2) [2] ratio	7992 European
GCST90200901	Ornithine to phosphate ratio	8295 European
GCST90200902	Phosphate to linoleoyl-arachidonoyl-glycerol (18:2 to 20:4) [2] ratio	7649 European
GCST90200903	Phosphate to glycerol ratio	8179 European
GCST90200904	Phosphate to linoleoyl-arachidonoyl-glycerol (18:2 to 20:4) [1] ratio	7623 European
GCST90200905	Glucose to glycerol ratio	8160 European
GCST90200906	2'-deoxyuridine to cytidine ratio	7410 European
GCST90200907	Retinol (Vitamin A) to linoleoyl-arachidonoyl-glycerol (18:2 to 20:4) [1] ratio	7617 European
GCST90200908	Retinol (Vitamin A) to linoleoyl-arachidonoyl-glycerol (18:2 to 20:4) [2] ratio	7668 European
GCST90200909	Uridine to 2'-deoxyuridine ratio	7873 European
GCST90200910	Retinol (Vitamin A) to oleoyl-linoleoyl-glycerol (18:1 to 18:2) [2] ratio	7981 European
GCST90200911	Tryptophan to pyruvate ratio	8224 European
GCST90200912	tryptophan to tyrosine ratio	8226 European
GCST90200913	Glucose to sucrose ratio	7695 European
GCST90200914	Tyrosine to pyruvate ratio	8220 European
GCST90200915	Glucose to fructose ratio	8214 European
GCST90200916	Fructose to sucrose ratio	7719 European
GCST90200917	Alpha-ketobutyrate to 3-methyl-2-oxobutyrate ratio	8133 European
GCST90200918	N-palmitoyl-sphingosine (d18:1 to 16:0) to N-palmitoyl-sphinganine (d18:0 to 16:0) ratio	8155 European
GCST90200919	Caffeine to theophylline ratio	7756 European
GCST90200920	Mannose to glycerol ratio	8168 European
GCST90200921	Mannose to mannitol to sorbitol ratio	8208 European
GCST90200922	Alpha-ketobutyrate to pyruvate ratio	8129 European
GCST90200923	Glycerol to mannitol to sorbitol ratio	8153 European
GCST90200924	Alpha-tocopherol to glycerol ratio	8158 European
GCST90200925	Caffeine to theobromine ratio	7952 European
GCST90200926	N-stearoyl-sphingosine (d18:1 to 18:0) to N-palmitoyl-sphinganine (d18:0 to 16:0) ratio	8159 European
GCST90200927	Theophylline to theobromine ratio	7858 European
GCST90200928	N-palmitoyl-sphingosine (d18:1 to 16:0) to N-stearoyl-sphingosine (d18:1 to 18:0) ratio	8191 European
GCST90200929	Glycerol to carnitine ratio	8235 European
GCST90200930	Carnitine to acetylcarnitine (C2) ratio	8206 European
GCST90200931	Glycerol to sulfate ratio	8176 European
GCST90200932	Glycerol to palmitoylcarnitine (C16) ratio	8165 European
GCST90200933	Alpha-ketoglutarate to proline ratio	8273 European
GCST90200934	Acetylcarnitine (C2) to propionylcarnitine (C3) ratio	8200 European
GCST90200935	Carnitine to propionylcarnitine (C3) ratio	8185 European
GCST90200936	Succinate to proline ratio	8209 European
GCST90200937	Alpha-ketoglutarate to trans-4-hydroxyproline ratio	8272 European
GCST90200938	Alpha-ketoglutarate to alanine ratio	8272 European
GCST90200939	Proline to trans-4-hydroxyproline ratio	8194 European
GCST90200940	Adenosine 5'-diphosphate (ADP) to EDTA ratio	4563 European
GCST90200941	Succinate to trans-4-hydroxyproline ratio	8198 European
GCST90200942	Glutamate to pyruvate ratio	8188 European
GCST90200943	Phosphate to EDTA ratio	8225 European
GCST90200944	Alpha-ketoglutarate to pyruvate ratio	8272 European
GCST90200945	Adenosine 5'-monophosphate (AMP) to EDTA ratio	8179 European
GCST90200946	Glutamate to alanine ratio	8172 European
GCST90200947	Adenosine 5'-diphosphate (ADP) to glucose ratio	4581 European
GCST90200948	Adenosine 5'-diphosphate (ADP) to mannitol to sorbitol ratio	4566 European
GCST90200949	Adenosine 5'-diphosphate (ADP) to N-acetylneuraminate ratio	4553 European
GCST90200950	Glucose to mannitol to sorbitol ratio	8254 European
GCST90200951	Mannose to fructose ratio	8202 European
GCST90200952	Adenosine 5'-diphosphate (ADP) to cytidine ratio	4350 European
GCST90200953	Glucose-to-mannose ratio	8191 European
GCST90200954	Cytidine to N-acetylneuraminate ratio	7683 European
GCST90200955	Adenosine 5'-diphosphate (ADP) to choline phosphate ratio	4560 European
GCST90200956	Cytidine to N-acetylglucosamine to N-acetylgalactosamine ratio	7427 European
GCST90200957	N-acetylneuraminate to N-acetylglucosamine to N-acetylgalactosamine ratio	7988 European
GCST90200958	Adenosine 5'-diphosphate (ADP) to choline ratio	4560 European
GCST90200959	Choline phosphate to choline ratio	8196 European
GCST90200960	Choline phosphate to phosphoethanolamine ratio	8213 European
GCST90200961	Adenosine 5'-diphosphate (ADP) to ornithine ratio	4566 European
GCST90200962	Adenosine 5'-diphosphate (ADP) to glutamine ratio	4569 European
GCST90200963	Inosine 5'-monophosphate (IMP) to urate ratio	4598 European
GCST90200964	Adenosine 5'-diphosphate (ADP) to 5-oxoproline ratio	4570 European
GCST90200965	Glutamate to 5-oxoproline ratio	8171 European
GCST90200966	Adenosine 5'-diphosphate (ADP) to uridine ratio	4565 European
GCST90200967	Phosphate to urate ratio	8204 European
GCST90200968	Phosphate to 5-oxoproline ratio	8217 European
GCST90200969	Adenosine 5'-monophosphate (AMP) to N-palmitoyl-sphingosine (d18:1 to 16:0) ratio	8188 European
GCST90200970	Adenosine 5'-monophosphate (AMP) to leucine ratio	8201 European
GCST90200971	Leucine to phosphate ratio	8298 European
GCST90200972	Leucine to N-palmitoyl-sphingosine (d18:1 to 16:0) ratio	8198 European
GCST90200973	Proline to glutamate ratio	8185 European
GCST90200974	Phosphate to proline ratio	8241 European
GCST90200975	Arachidonate (20:4n6) to caffeine ratio	8000 European
GCST90200976	Adenosine 5'-monophosphate (AMP) to urate ratio	8181 European
GCST90200977	Arachidonate (20:4n6) to paraxanthine ratio	7776 European
GCST90200978	Caffeine to paraxanthine ratio	7873 European
GCST90200979	Arachidonate (20:4n6) to linoleate (18:2n6) ratio	8162 European
GCST90200980	Phosphoethanolamine to choline ratio	8204 European
GCST90200981	Caffeine to linoleate (18:2n6) ratio	7939 European
GCST90200982	Paraxanthine to linoleate (18:2n6) ratio	7785 European
GCST90200983	Cholesterol to linoleoyl-arachidonoyl-glycerol (18:2 to 20:4) [1] ratio	7624 European
GCST90200984	Cholesterol to benzoate ratio	7387 European
GCST90200985	Cholesterol to oleoyl-linoleoyl-glycerol (18:1 to 18:2) [2] ratio	7981 European
GCST90200986	Cholesterol to linoleoyl-arachidonoyl-glycerol (18:2 to 20:4) [2] ratio	7655 European
GCST90200987	Benzoate to oleoyl-linoleoyl-glycerol (18:1 to 18:2) [2] ratio	7162 European
GCST90200988	Benzoate to linoleoyl-arachidonoyl-glycerol (18:2 to 20:4) [1] ratio	6813 European
GCST90200989	Histidine to asparagine ratio	8225 European
GCST90200990	Benzoate to linoleoyl-arachidonoyl-glycerol (18:2 to 20:4) [2] ratio	6865 European
GCST90200991	Histidine to alanine ratio	8233 European
GCST90200992	Alanine to asparagine ratio	8248 European
GCST90200993	Salicylate to oxalate (ethanedioate) ratio	8107 European
GCST90200994	Glutamine to alanine ratio	8222 European
GCST90200995	Salicylate to taurocholate ratio	7614 European
GCST90200996	Citrate to taurocholate ratio	7618 European
GCST90200997	Histidine to glutamine ratio	8223 European
GCST90200998	Salicylate to citrate ratio	8147 European
GCST90200999	Taurocholate to oxalate (ethanedioate) ratio	7755 European
GCST90201000	Serine to threonine ratio	8237 European
GCST90201001	Serine to alpha-ketobutyrate ratio	8100 European
GCST90201002	Maltose to sucrose ratio	5984 European
GCST90201003	Glucose to N-palmitoyl-sphingosine (d18:1 to 16:0) ratio	8173 European
GCST90201004	Glucose to N-stearoyl-sphingosine (d18:1 to 18:0) ratio	8179 European
GCST90201005	Fructose to maltose ratio	6307 European
GCST90201006	Alpha-ketobutyrate to 3-methyl-2-oxovalerate ratio	8136 European
GCST90201007	Glucose to N-palmitoyl-sphinganine (d18:0 to 16:0) ratio	8119 European
GCST90201008	Threonine to alpha-ketobutyrate ratio	8099 European
GCST90201009	Threonine to pyruvate ratio	8220 European
GCST90201010	Alpha-ketobutyrate to 4-methyl-2-oxopentanoate ratio	8142 European
GCST90201011	3-methyl-2-oxovalerate to 4-methyl-2-oxopentanoate ratio	8233 European
GCST90201012	3-methyl-2-oxovalerate to 3-methyl-2-oxobutyrate ratio	8200 European
GCST90201013	Androsterone glucuronide to etiocholanolone glucuronide ratio	7555 European
GCST90201014	Glucuronate to androsterone glucuronide ratio	7804 European
GCST90201015	Bilirubin (Z,Z) to androsterone glucuronide ratio	7888 European
GCST90201016	Bilirubin (Z,Z) to etiocholanolone glucuronide ratio	7707 European
GCST90201017	4-methyl-2-oxopentanoate to 3-methyl-2-oxobutyrate ratio	8224 European
GCST90201018	Bilirubin (Z,Z) to glucuronate ratio	8103 European
GCST90201019	Glucuronate to etiocholanolone glucuronide ratio	7631 European
GCST90201020	Paraxanthine to 5-acetylamino-6-formylamino-3-methyluracil ratio	7388 European

## Sheet: Table S4
Table S4. Detailed information of instrumental variables used in preliminary analysis
exposure	outcome	SNP	effect_allele	other_allele	chr	pos	beta.exposure	se.exposure	pval.exposure	beta.outcome	se.outcome	pval.outcome	steiger_dir	steiger_pval	F
Carnitine levels	Malignant neoplasm of head and neck	rs10006723	T	G	4	101752577	0.170956	0.0345341	7.41e-07	-0.106731	0.0710714	0.133161	TRUE	3.38e-06	24.506
Carnitine levels	Malignant neoplasm of head and neck	rs10826332	A	T	10	59620508	-0.142187	0.0286481	6.93e-07	0.00621789	0.0772502	0.935847	TRUE	1.04e-06	24.6336
Carnitine levels	Malignant neoplasm of head and neck	rs10900223	C	T	10	45526183	-0.105448	0.0176162	2.15e-09	0.0103954	0.0331224	0.753635	TRUE	4.76e-09	35.8304
Carnitine levels	Malignant neoplasm of head and neck	rs112819917	A	G	6	58310440	-0.438422	0.0855532	2.98e-07	-0.15971	0.258667	0.536946	TRUE	7.11e-07	26.2611
Carnitine levels	Malignant neoplasm of head and neck	rs115168226	G	A	4	39615371	-0.446554	0.097039	4.19e-06	0.0888653	0.0951106	0.350131	TRUE	1.12e-05	21.1766
Carnitine levels	Malignant neoplasm of head and neck	rs1171617	T	G	10	59707424	0.443332	0.0179927	4.76e-134	0.0393223	0.0410335	0.337913	TRUE	4.69e-126	607.107
Carnitine levels	Malignant neoplasm of head and neck	rs12692101	T	A	2	129893296	-0.0812856	0.0159379	3.39e-07	-0.0388578	0.0306562	0.204963	TRUE	1.36e-06	26.0115
Carnitine levels	Malignant neoplasm of head and neck	rs13026148	A	G	2	214649844	-0.0706059	0.0158653	8.57e-06	-0.0481305	0.0317955	0.130089	TRUE	3.3e-05	19.8055
Carnitine levels	Malignant neoplasm of head and neck	rs13247874	T	C	7	73596112	-0.103668	0.0195859	1.2e-07	0.0641644	0.039209	0.101741	TRUE	6.95e-07	28.0158
Carnitine levels	Malignant neoplasm of head and neck	rs138190991	A	T	10	59984318	-0.212246	0.0448917	2.27e-06	0.0501805	0.0834585	0.547665	TRUE	4.88e-06	22.3536
Carnitine levels	Malignant neoplasm of head and neck	rs149235996	G	A	5	151340348	-0.56909	0.0700396	4.46e-16	-0.33827	0.240356	0.159317	TRUE	6.84e-15	66.0199
Carnitine levels	Malignant neoplasm of head and neck	rs1511808	T	C	4	188424754	-0.0697692	0.0157378	9.28e-06	-0.0284077	0.0307928	0.356244	TRUE	2.35e-05	19.6535
Carnitine levels	Malignant neoplasm of head and neck	rs1765260	A	G	15	79574005	-0.0999797	0.0211507	2.28e-06	0.0462891	0.0552016	0.401724	TRUE	5.86e-06	22.3447
Carnitine levels	Malignant neoplasm of head and neck	rs2512510	A	G	11	80402523	-0.0870239	0.0186419	3.04e-06	-0.0215117	0.0346583	0.534809	TRUE	6.54e-06	21.792
Carnitine levels	Malignant neoplasm of head and neck	rs2625939	T	C	12	94623634	0.0859678	0.0183528	2.81e-06	0.0451276	0.0406805	0.267293	TRUE	8.74e-06	21.9415
Carnitine levels	Malignant neoplasm of head and neck	rs4254516	C	G	2	112944230	-0.0700485	0.0152171	4.16e-06	0.000510173	0.030067	0.986462	TRUE	5.63e-06	21.1901
Carnitine levels	Malignant neoplasm of head and neck	rs55775057	A	G	11	20146362	-0.0960378	0.0215564	8.38e-06	0.0488346	0.0452153	0.280122	TRUE	2.39e-05	19.8487
Carnitine levels	Malignant neoplasm of head and neck	rs72836546	T	C	6	14093088	-0.0906795	0.0180707	5.22e-07	-0.061682	0.0364398	0.0905107	TRUE	2.83e-06	25.1807
Carnitine levels	Malignant neoplasm of head and neck	rs73006619	C	A	19	20498107	-0.168203	0.0368665	5.06e-06	-0.123057	0.0774549	0.112114	TRUE	2.14e-05	20.8163
Carnitine levels	Malignant neoplasm of head and neck	rs73025372	G	A	3	15272857	0.157569	0.0346167	5.32e-06	-0.135896	0.0783782	0.082945	TRUE	2.48e-05	20.7191
Carnitine levels	Malignant neoplasm of head and neck	rs7537155	A	G	1	18880127	-0.0900652	0.019229	2.82e-06	-0.0478317	0.0328353	0.145195	TRUE	1.13e-05	21.9382
Carnitine levels	Malignant neoplasm of head and neck	rs76187828	G	A	10	33762953	-0.117619	0.0264472	8.69e-06	-0.0531907	0.0473427	0.261214	TRUE	2.55e-05	19.7786
Carnitine levels	Malignant neoplasm of head and neck	rs76638161	T	C	11	109223591	0.192728	0.0434891	9.35e-06	0.00568834	0.195318	0.976766	TRUE	1.25e-05	19.6394
Carnitine levels	Malignant neoplasm of head and neck	rs7705826	G	T	5	132396764	0.199276	0.0204928	2.38e-22	0.0231422	0.0439911	0.598843	TRUE	2.13e-21	94.56
Carnitine levels	Malignant neoplasm of head and neck	rs78428648	A	G	8	115036848	0.179162	0.0400467	7.68e-06	0.0811823	0.0847584	0.33816	TRUE	2.02e-05	20.0151
Carnitine levels	Malignant neoplasm of head and neck	rs78562549	T	G	2	36068755	0.394897	0.0881915	7.54e-06	-0.0293222	0.11609	0.800592	TRUE	1.19e-05	20.05
Carnitine levels	Malignant neoplasm of head and neck	rs79717472	G	A	9	120853883	-0.218081	0.0461728	2.32e-06	0.000536761	0.153278	0.997206	TRUE	3.16e-06	22.3081
Benzoate levels	Malignant neoplasm of head and neck	rs11070230	G	A	15	39725132	-0.230238	0.0500968	4.31e-06	-0.0725787	0.222768	0.744573	TRUE	7.05e-06	21.122
Benzoate levels	Malignant neoplasm of head and neck	rs11166865	A	C	8	138955456	-0.0846751	0.018635	5.52e-06	-0.00262125	0.0335443	0.937714	TRUE	7.53e-06	20.6468
Benzoate levels	Malignant neoplasm of head and neck	rs113989462	G	C	3	10119238	0.298062	0.0656385	5.6e-06	-0.0248342	0.0809901	0.759123	TRUE	8.95e-06	20.6203
Benzoate levels	Malignant neoplasm of head and neck	rs11625375	T	C	14	85809056	-0.204178	0.045214	6.31e-06	0.0634439	0.0938419	0.498995	TRUE	1.3e-05	20.3926
Benzoate levels	Malignant neoplasm of head and neck	rs117191976	T	G	8	7071429	0.561037	0.121863	4.15e-06	-0.41167	0.481071	0.392143	TRUE	9.84e-06	21.1953
Benzoate levels	Malignant neoplasm of head and neck	rs11749139	G	T	5	76692142	-0.191343	0.0427947	7.78e-06	-0.00387059	0.0599174	0.948493	TRUE	1.04e-05	19.9915
Benzoate levels	Malignant neoplasm of head and neck	rs141054369	T	C	2	198163971	-0.413333	0.0922709	7.48e-06	-0.0319033	0.321848	0.921039	TRUE	1.03e-05	20.0665
Benzoate levels	Malignant neoplasm of head and neck	rs149023824	G	A	4	124909398	0.721556	0.162488	8.97e-06	0.166063	0.11421	0.145945	TRUE	3.05e-05	19.7196
Benzoate levels	Malignant neoplasm of head and neck	rs149187032	A	G	2	96874928	-0.341939	0.0762734	7.36e-06	-0.0418228	0.232283	0.857112	TRUE	1.07e-05	20.0979
Benzoate levels	Malignant neoplasm of head and neck	rs186382517	C	T	2	127497198	1.05299	0.215383	1.01e-06	0.00116883	0.0728942	0.987207	TRUE	1.38e-06	23.9015
Benzoate levels	Malignant neoplasm of head and neck	rs2749463	C	G	14	49018533	-0.10725	0.022653	2.2e-06	0.00335299	0.0449143	0.940491	TRUE	3.06e-06	22.4152
Benzoate levels	Malignant neoplasm of head and neck	rs62192967	T	A	2	241587764	-0.163284	0.0362749	6.75e-06	0.0427558	0.106107	0.686985	TRUE	1.15e-05	20.2617
Benzoate levels	Malignant neoplasm of head and neck	rs62209511	T	C	21	23369148	-0.194544	0.0425626	4.86e-06	-0.0124845	0.0589731	0.832343	TRUE	7.3e-06	20.892
Benzoate levels	Malignant neoplasm of head and neck	rs6468762	A	G	8	101217958	0.319567	0.068531	3.11e-06	-0.0508443	0.129977	0.695665	TRUE	5.39e-06	21.7445
Benzoate levels	Malignant neoplasm of head and neck	rs72638543	T	C	1	6935462	0.185887	0.0404404	4.3e-06	-0.0242884	0.0799689	0.761339	TRUE	6.91e-06	21.1284
Benzoate levels	Malignant neoplasm of head and neck	rs73801273	T	C	5	167537696	0.243319	0.0511669	1.98e-06	-0.211419	0.173376	0.222684	TRUE	6.31e-06	22.6138
Benzoate levels	Malignant neoplasm of head and neck	rs9863931	T	C	3	65029103	-0.108363	0.0240017	6.34e-06	0.0478455	0.051235	0.350385	TRUE	1.55e-05	20.3835
Benzoate levels	Malignant neoplasm of head and neck	rs9943251	A	G	1	151944639	0.0830144	0.0176575	2.58e-06	-0.0449322	0.0338171	0.183953	TRUE	8.76e-06	22.1029
Maltotriose levels	Malignant neoplasm of head and neck	rs112191400	T	C	17	75101706	-0.162748	0.0365529	8.49e-06	-0.0488961	0.0595964	0.411958	TRUE	1.58e-05	19.8238
Maltotriose levels	Malignant neoplasm of head and neck	rs113410972	A	G	3	134325888	0.141264	0.0309121	4.88e-06	-0.0203912	0.0438494	0.641913	TRUE	7.57e-06	20.8836
Maltotriose levels	Malignant neoplasm of head and neck	rs117257402	T	C	7	83782516	0.523098	0.106839	9.77e-07	-0.187868	0.174272	0.281027	TRUE	2.29e-06	23.9721
Maltotriose levels	Malignant neoplasm of head and neck	rs1230433	A	G	13	46195297	-0.105534	0.021612	1.04e-06	-0.00597133	0.0327394	0.855277	TRUE	1.43e-06	23.8449
Maltotriose levels	Malignant neoplasm of head and neck	rs12340914	G	A	9	18511076	0.0942204	0.0211623	8.5e-06	-0.0136049	0.0312689	0.663494	TRUE	1.28e-05	19.8228
Maltotriose levels	Malignant neoplasm of head and neck	rs1254839	G	A	14	61953888	-0.107757	0.0223276	1.39e-06	-0.000769897	0.031691	0.980618	TRUE	1.72e-06	23.292
Maltotriose levels	Malignant neoplasm of head and neck	rs1360005	C	T	10	95311303	0.097467	0.0207116	2.53e-06	-0.0723206	0.0303866	0.0173117	TRUE	1.18e-05	22.1456
Maltotriose levels	Malignant neoplasm of head and neck	rs141782806	C	T	21	22791486	-0.367335	0.0795794	3.91e-06	-0.0546098	0.066438	0.411097	TRUE	7.47e-06	21.307
Maltotriose levels	Malignant neoplasm of head and neck	rs1426466	C	T	12	107378790	-0.114917	0.0260009	9.88e-06	-0.018465	0.0354939	0.602902	TRUE	1.55e-05	19.534
Maltotriose levels	Malignant neoplasm of head and neck	rs147666382	A	G	2	209703171	-0.2699	0.0550729	9.55e-07	-0.00144385	0.141948	0.991884	TRUE	1.18e-06	24.0176
Maltotriose levels	Malignant neoplasm of head and neck	rs150000891	T	G	9	1931505	-0.322444	0.0705527	4.87e-06	0.064069	0.0849992	0.450993	TRUE	8.89e-06	20.8873
Maltotriose levels	Malignant neoplasm of head and neck	rs150215008	T	C	8	99994779	-0.229438	0.0505115	5.56e-06	-0.0218054	0.105265	0.835895	TRUE	7.44e-06	20.6324
Maltotriose levels	Malignant neoplasm of head and neck	rs3741902	C	T	12	5921136	-0.113786	0.025745	9.88e-06	0.00522479	0.0436527	0.904729	TRUE	1.24e-05	19.534
Maltotriose levels	Malignant neoplasm of head and neck	rs3935534	C	G	15	61386873	-0.105364	0.0225011	2.83e-06	-0.00362886	0.0337979	0.914496	TRUE	3.63e-06	21.9269
Maltotriose levels	Malignant neoplasm of head and neck	rs6006574	C	G	22	43905879	0.285259	0.0623725	4.8e-06	-0.0286063	0.0723376	0.692507	TRUE	7.16e-06	20.9167
Maltotriose levels	Malignant neoplasm of head and neck	rs62317587	C	A	4	58402103	-0.475907	0.103471	4.24e-06	-0.265682	0.243672	0.275571	TRUE	9.38e-06	21.1547
Maltotriose levels	Malignant neoplasm of head and neck	rs72552153	A	G	11	123627498	-0.451935	0.0933029	1.27e-06	0.346195	0.265536	0.192316	TRUE	3.36e-06	23.4618
Maltotriose levels	Malignant neoplasm of head and neck	rs72670481	T	C	1	68255458	-0.287487	0.0506395	1.37e-08	-0.0753873	0.0744958	0.311554	TRUE	3.64e-08	32.2298
Maltotriose levels	Malignant neoplasm of head and neck	rs75183407	T	C	12	129779913	-0.330457	0.0688133	1.57e-06	-0.108968	0.082257	0.185263	TRUE	4.15e-06	23.0614
Maltotriose levels	Malignant neoplasm of head and neck	rs7525374	G	A	1	4693997	0.0950368	0.0212325	7.6e-06	-0.0591746	0.0303285	0.0510423	TRUE	2.61e-05	20.0346
Maltotriose levels	Malignant neoplasm of head and neck	rs78910814	C	T	15	82118868	-0.253193	0.055947	6.02e-06	-0.237046	0.0881524	0.00716539	TRUE	3.1e-05	20.4809
Maltotriose levels	Malignant neoplasm of head and neck	rs79441497	G	A	2	139973386	0.282649	0.0627987	6.77e-06	0.0407316	0.0791759	0.606942	TRUE	1.07e-05	20.2579
Maltotriose levels	Malignant neoplasm of head and neck	rs9855944	A	G	3	141700065	0.0992769	0.0216311	4.44e-06	-0.0559703	0.0309287	0.0703493	TRUE	1.46e-05	21.0639
Hippurate levels	Malignant neoplasm of head and neck	rs10106654	C	A	8	95891757	0.0933587	0.0209933	8.7e-06	-0.0169663	0.0384653	0.659154	TRUE	1.58e-05	19.7764
Hippurate levels	Malignant neoplasm of head and neck	rs1038161	A	T	12	75651631	-0.0698072	0.0156983	8.72e-06	0.0818667	0.0309599	0.00818653	TRUE	7.3e-05	19.774
Hippurate levels	Malignant neoplasm of head and neck	rs10818729	C	T	9	122609637	-0.0744274	0.0165535	6.92e-06	0.0215754	0.0345741	0.532605	TRUE	1.44e-05	20.2156
Hippurate levels	Malignant neoplasm of head and neck	rs114849156	A	G	4	106789058	0.19722	0.043393	5.49e-06	0.0528506	0.0722658	0.464574	TRUE	1.25e-05	20.6568
Hippurate levels	Malignant neoplasm of head and neck	rs1271526	T	C	10	120838827	0.0916728	0.0200283	4.71e-06	-0.0380737	0.0406796	0.349304	TRUE	1.26e-05	20.9504
Hippurate levels	Malignant neoplasm of head and neck	rs12782560	T	C	10	31021128	0.224836	0.049354	5.22e-06	-0.0524355	0.0726528	0.470462	TRUE	1.19e-05	20.7533
Hippurate levels	Malignant neoplasm of head and neck	rs138633790	A	G	13	111879060	-0.220573	0.0497508	9.27e-06	0.198659	0.205988	0.334837	TRUE	2.43e-05	19.6564
Hippurate levels	Malignant neoplasm of head and neck	rs1505993	T	C	5	40519286	-0.24093	0.0524855	4.42e-06	-0.0708173	0.0801852	0.377144	TRUE	1.14e-05	21.0719
Hippurate levels	Malignant neoplasm of head and neck	rs16909710	T	C	12	14111937	-0.19262	0.0384132	5.32e-07	0.184964	0.109902	0.0923783	TRUE	2.88e-06	25.1444
Hippurate levels	Malignant neoplasm of head and neck	rs2886306	T	C	9	133146393	0.0716047	0.016209	9.98e-06	-0.0499093	0.0314162	0.11214	TRUE	4.03e-05	19.5151
Hippurate levels	Malignant neoplasm of head and neck	rs375709482	T	C	6	114434155	-0.255607	0.0555964	4.27e-06	0.0551599	0.139322	0.692167	TRUE	7.7e-06	21.1374
Hippurate levels	Malignant neoplasm of head and neck	rs3779084	G	A	7	50501037	0.0853795	0.0186386	4.63e-06	0.00593316	0.0333414	0.858761	TRUE	7.07e-06	20.9836
Hippurate levels	Malignant neoplasm of head and neck	rs56266656	G	A	13	31286351	0.222284	0.0498262	8.15e-06	0.329016	0.229082	0.150934	TRUE	3.01e-05	19.9022
Hippurate levels	Malignant neoplasm of head and neck	rs62326335	G	C	4	171966715	-0.0890288	0.0182274	1.04e-06	-1.0555	0.73613	0.151615	TRUE	4.42e-06	23.8568
Hippurate levels	Malignant neoplasm of head and neck	rs6443435	C	T	3	177202726	0.0729509	0.0155727	2.81e-06	0.0245639	0.0318536	0.440618	TRUE	6.82e-06	21.9449
Hippurate levels	Malignant neoplasm of head and neck	rs7073480	C	T	10	13172160	0.121973	0.0241952	4.63e-07	0.0411399	0.0504523	0.414831	TRUE	1.27e-06	25.4138
Hippurate levels	Malignant neoplasm of head and neck	rs72770519	A	G	16	22787037	-0.0980699	0.0209321	2.8e-06	0.0107842	0.0435614	0.804473	TRUE	4.57e-06	21.9506
Hippurate levels	Malignant neoplasm of head and neck	rs72782456	G	A	16	65558706	-0.132885	0.0298174	8.33e-06	0.0223163	0.0595978	0.70807	TRUE	1.44e-05	19.8615
Hippurate levels	Malignant neoplasm of head and neck	rs76464474	T	G	5	124970733	0.398426	0.0814489	1e-06	0.0445763	0.0964538	0.643972	TRUE	2.01e-06	23.929
Methionine sulfoxide levels	Malignant neoplasm of head and neck	rs1020048	C	A	9	84052078	-0.102991	0.0198761	2.2e-07	0.0352999	0.0402315	0.380259	TRUE	6.61e-07	26.8495
Methionine sulfoxide levels	Malignant neoplasm of head and neck	rs1116046	T	A	5	102243065	-0.132929	0.0291497	5.11e-06	-0.00040793	0.0611954	0.994681	TRUE	6.84e-06	20.7956
Methionine sulfoxide levels	Malignant neoplasm of head and neck	rs112196227	T	A	6	96678263	0.131339	0.0291534	6.63e-06	-0.0572398	0.0556244	0.30346	TRUE	1.86e-05	20.2959
Methionine sulfoxide levels	Malignant neoplasm of head and neck	rs112256623	A	G	17	46907811	-0.222873	0.0498876	7.91e-06	0.0186847	0.10019	0.852058	TRUE	1.19e-05	19.9586
Methionine sulfoxide levels	Malignant neoplasm of head and neck	rs113966925	T	C	7	130155762	0.214979	0.0483488	8.73e-06	0.13296	0.126327	0.292566	TRUE	2.44e-05	19.7706
Methionine sulfoxide levels	Malignant neoplasm of head and neck	rs114314137	G	A	3	113140407	-0.37398	0.0844596	9.51e-06	0.0774901	0.13679	0.571062	TRUE	1.88e-05	19.6064
Methionine sulfoxide levels	Malignant neoplasm of head and neck	rs114588795	G	C	2	207577160	0.384825	0.0865739	8.79e-06	-0.0986662	0.120034	0.411083	TRUE	2.09e-05	19.7584
Methionine sulfoxide levels	Malignant neoplasm of head and neck	rs12216870	T	C	8	9495449	-0.256812	0.0555271	3.75e-06	0.00575704	0.142047	0.967671	TRUE	5.18e-06	21.3905
Methionine sulfoxide levels	Malignant neoplasm of head and neck	rs12323117	C	T	13	20995088	-0.107817	0.0242782	8.96e-06	0.00883785	0.0396528	0.823628	TRUE	1.38e-05	19.7216
Methionine sulfoxide levels	Malignant neoplasm of head and neck	rs142260529	T	C	11	21700521	0.289855	0.0644979	6.99e-06	0.0310953	0.131402	0.812934	TRUE	1.1e-05	20.1962
Methionine sulfoxide levels	Malignant neoplasm of head and neck	rs146859626	C	T	2	185815120	-0.333664	0.0740513	6.61e-06	-0.0183565	0.114368	0.872484	TRUE	9.84e-06	20.3027
Methionine sulfoxide levels	Malignant neoplasm of head and neck	rs146902454	C	T	20	51754403	-0.222442	0.0421167	1.28e-07	-0.0966055	0.0572039	0.0912599	TRUE	7.74e-07	27.8949
Methionine sulfoxide levels	Malignant neoplasm of head and neck	rs162588	A	G	3	322415	0.0843917	0.0189141	8.13e-06	0.0198476	0.0410782	0.628977	TRUE	1.52e-05	19.908
Methionine sulfoxide levels	Malignant neoplasm of head and neck	rs3138108	T	C	2	227802190	0.0870865	0.0182194	1.75e-06	0.0108386	0.0368254	0.768511	TRUE	3.02e-06	22.8472
Methionine sulfoxide levels	Malignant neoplasm of head and neck	rs390784	T	G	19	43984037	0.076227	0.0154744	8.39e-07	0.0281015	0.030116	0.350766	TRUE	2.46e-06	24.2655
Methionine sulfoxide levels	Malignant neoplasm of head and neck	rs4862595	T	C	4	185925809	0.0750216	0.0167234	7.26e-06	0.00226068	0.0329287	0.945265	TRUE	1.01e-05	20.1244
Methionine sulfoxide levels	Malignant neoplasm of head and neck	rs57419073	A	G	22	48520065	-0.125118	0.0275801	5.72e-06	0.0347825	0.0537684	0.517701	TRUE	1.22e-05	20.5801
Methionine sulfoxide levels	Malignant neoplasm of head and neck	rs66676945	T	C	5	158982497	0.0997286	0.0200715	6.74e-07	-0.077185	0.041364	0.0620426	TRUE	4.12e-06	24.6877
Methionine sulfoxide levels	Malignant neoplasm of head and neck	rs6706818	G	A	2	56347297	0.076177	0.0168437	6.11e-06	0.00319986	0.0313817	0.918784	TRUE	8.73e-06	20.4537
Methionine sulfoxide levels	Malignant neoplasm of head and neck	rs74981086	A	G	9	26798495	-0.207867	0.044132	2.48e-06	-0.0339934	0.0789651	0.666842	TRUE	4.67e-06	22.1852
Methionine sulfoxide levels	Malignant neoplasm of head and neck	rs76954145	T	C	10	101716593	-0.192677	0.0380845	4.21e-07	0.16178	0.0936217	0.0839847	TRUE	2.4e-06	25.5955
Methionine sulfoxide levels	Malignant neoplasm of head and neck	rs7708674	T	C	5	61263052	-0.13605	0.0295137	4.03e-06	0.0164572	0.0544975	0.762667	TRUE	6.78e-06	21.2496
Methionine sulfoxide levels	Malignant neoplasm of head and neck	rs78631663	C	T	8	5080675	0.256598	0.0575554	8.26e-06	0.072497	0.0838749	0.387397	TRUE	2.03e-05	19.8762
Methionine sulfoxide levels	Malignant neoplasm of head and neck	rs78762284	A	G	12	110706960	0.1179	0.0220764	9.27e-08	0.016709	0.0496192	0.736309	TRUE	1.83e-07	28.5214
Methionine sulfoxide levels	Malignant neoplasm of head and neck	rs7990044	G	A	13	88053943	0.0695317	0.0154663	6.93e-06	0.0154642	0.0302434	0.609124	TRUE	1.33e-05	20.2112
Xanthurenate levels	Malignant neoplasm of head and neck	rs10518870	G	A	15	56725690	0.0728152	0.0159215	4.8e-06	-0.063792	0.0309742	0.0394448	TRUE	2.76e-05	20.9159
Xanthurenate levels	Malignant neoplasm of head and neck	rs10901595	T	C	10	126332367	-0.0850013	0.0190317	7.96e-06	0.037906	0.0418342	0.364883	TRUE	1.98e-05	19.9478
Xanthurenate levels	Malignant neoplasm of head and neck	rs11037948	C	G	11	44303357	-0.0757183	0.0157914	1.63e-06	-0.0468756	0.0302127	0.120776	TRUE	7.12e-06	22.9911
Xanthurenate levels	Malignant neoplasm of head and neck	rs115107012	A	G	5	108435076	0.355674	0.0792725	7.23e-06	-0.233261	0.124809	0.0616297	TRUE	3.53e-05	20.1307
Xanthurenate levels	Malignant neoplasm of head and neck	rs117446717	G	A	6	86716358	0.337234	0.0755884	8.14e-06	-0.298358	0.163838	0.0685978	TRUE	3.81e-05	19.9046
Xanthurenate levels	Malignant neoplasm of head and neck	rs117776343	C	A	14	91044447	-0.254301	0.0519299	9.73e-07	0.0237319	0.151328	0.875384	TRUE	1.51e-06	23.9807
Xanthurenate levels	Malignant neoplasm of head and neck	rs13038820	A	G	20	38613187	-0.108314	0.0216513	5.66e-07	-0.0118363	0.0396106	0.76508	TRUE	1e-06	25.0266
Xanthurenate levels	Malignant neoplasm of head and neck	rs1339135	G	A	1	164891445	-0.102275	0.0221736	3.98e-06	0.00740523	0.0445233	0.867903	TRUE	5.98e-06	21.2749
Xanthurenate levels	Malignant neoplasm of head and neck	rs142739097	G	A	3	82428809	-0.281069	0.0600788	2.89e-06	0.000205424	0.0802481	0.997958	TRUE	3.88e-06	21.8869
Xanthurenate levels	Malignant neoplasm of head and neck	rs148768795	A	G	6	150393911	-0.343757	0.0773679	8.87e-06	-0.11525	0.23422	0.622679	TRUE	1.64e-05	19.7416
Xanthurenate levels	Malignant neoplasm of head and neck	rs150456440	A	G	16	1787443	-0.207866	0.0469472	9.53e-06	0.0430087	0.0895069	0.630867	TRUE	1.74e-05	19.6041
Xanthurenate levels	Malignant neoplasm of head and neck	rs189750460	C	T	5	45640754	0.201137	0.044222	5.41e-06	0.0995215	0.0899562	0.268583	TRUE	1.58e-05	20.6875
Xanthurenate levels	Malignant neoplasm of head and neck	rs2762353	G	A	6	25794203	0.108263	0.0156013	3.94e-12	0.00938895	0.031159	0.763168	TRUE	1.05e-11	48.1547
Xanthurenate levels	Malignant neoplasm of head and neck	rs354710	T	C	2	143129515	0.0973775	0.0160404	1.27e-09	-0.100632	0.0305673	0.000994237	TRUE	4.37e-08	36.8542
Xanthurenate levels	Malignant neoplasm of head and neck	rs41294573	T	C	10	5983272	0.148756	0.0320487	3.46e-06	0.145191	0.0966742	0.133134	TRUE	1.38e-05	21.5441
Xanthurenate levels	Malignant neoplasm of head and neck	rs4148325	T	C	2	233764663	0.160369	0.0164451	1.81e-22	0.0155782	0.0309038	0.6142	TRUE	1.53e-21	95.0972
Xanthurenate levels	Malignant neoplasm of head and neck	rs4654393	A	G	1	29207925	-0.0716015	0.0157954	5.81e-06	0.0555869	0.0300898	0.0646934	TRUE	2.85e-05	20.5486
Xanthurenate levels	Malignant neoplasm of head and neck	rs4952404	T	C	2	40333490	0.0900816	0.0193387	3.19e-06	-0.046653	0.0340559	0.170719	TRUE	1.17e-05	21.6979
Xanthurenate levels	Malignant neoplasm of head and neck	rs55953511	A	G	2	88277900	0.260906	0.0506967	2.66e-07	0.0799527	0.131067	0.541854	TRUE	6.22e-07	26.4855
Xanthurenate levels	Malignant neoplasm of head and neck	rs610480	G	A	6	139895926	0.0847289	0.0185433	4.89e-06	-0.00766587	0.0365437	0.833845	TRUE	7.54e-06	20.878
Xanthurenate levels	Malignant neoplasm of head and neck	rs62344716	A	G	4	170071702	-0.150456	0.0311209	1.33e-06	0.0706706	0.0684244	0.301685	TRUE	4.02e-06	23.373
Xanthurenate levels	Malignant neoplasm of head and neck	rs74323113	T	G	4	110473158	0.240073	0.0515337	3.18e-06	0.133341	0.0935952	0.154256	TRUE	1.21e-05	21.7022
Xanthurenate levels	Malignant neoplasm of head and neck	rs75152214	A	G	11	64543641	-0.1598	0.0360557	9.33e-06	0.0170537	0.0730936	0.815518	TRUE	1.43e-05	19.6429
Xanthurenate levels	Malignant neoplasm of head and neck	rs76961499	T	C	10	123940473	-0.174429	0.0379757	4.37e-06	-0.017945	0.0626571	0.774572	TRUE	7.15e-06	21.0972
Xanthurenate levels	Malignant neoplasm of head and neck	rs80253618	A	G	4	169940405	0.145764	0.0245961	3.1e-09	0.0177813	0.0554949	0.748655	TRUE	6.7e-09	35.1211
Xanthurenate levels	Malignant neoplasm of head and neck	rs8058114	A	G	16	12603772	0.0980895	0.0207577	2.3e-06	-0.110767	0.0440997	0.0120141	TRUE	1.94e-05	22.3299
N-alpha-acetylornithine levels	Malignant neoplasm of head and neck	rs10168931	A	G	2	73650092	0.203073	0.02127	1.33e-21	0.0171689	0.0392498	0.661802	TRUE	6.6e-21	91.1527
N-alpha-acetylornithine levels	Malignant neoplasm of head and neck	rs117299913	C	T	6	124610707	0.27471	0.0585098	2.66e-06	0.0187094	0.082989	0.821634	TRUE	3.82e-06	22.0441
N-alpha-acetylornithine levels	Malignant neoplasm of head and neck	rs117790062	T	C	8	113354078	0.207108	0.0466507	9.01e-06	-0.0124367	0.0732366	0.865156	TRUE	1.21e-05	19.7096
N-alpha-acetylornithine levels	Malignant neoplasm of head and neck	rs13184558	C	T	5	26807776	0.215007	0.0481609	8.03e-06	0.038631	0.0720318	0.591747	TRUE	1.35e-05	19.9304
N-alpha-acetylornithine levels	Malignant neoplasm of head and neck	rs13296886	G	C	9	81723130	-0.158395	0.0335323	2.32e-06	-0.0880366	0.0522666	0.0921086	TRUE	8.32e-06	22.3129
N-alpha-acetylornithine levels	Malignant neoplasm of head and neck	rs145450037	C	A	8	6864294	-0.417245	0.0891187	2.84e-06	0.112218	0.132869	0.398347	TRUE	6.01e-06	21.9202
N-alpha-acetylornithine levels	Malignant neoplasm of head and neck	rs149122905	G	A	5	102029922	0.414825	0.0905551	4.63e-06	-0.0412425	0.331082	0.900865	TRUE	6.15e-06	20.9848
N-alpha-acetylornithine levels	Malignant neoplasm of head and neck	rs17360657	C	T	6	36548250	0.238255	0.0504986	2.38e-06	-0.0501256	0.0910924	0.582133	TRUE	4.21e-06	22.26
N-alpha-acetylornithine levels	Malignant neoplasm of head and neck	rs182387902	T	C	1	7573804	-0.469348	0.0920617	3.43e-07	0.0789477	0.0949868	0.405892	TRUE	7.83e-07	25.9915
N-alpha-acetylornithine levels	Malignant neoplasm of head and neck	rs2125440	G	C	12	113905989	0.0843011	0.0185782	5.69e-06	0.0255355	0.0300694	0.39576	TRUE	1.17e-05	20.5901
N-alpha-acetylornithine levels	Malignant neoplasm of head and neck	rs4430142	C	G	9	1956595	-0.395874	0.0878042	6.53e-06	0.288945	0.336139	0.390009	TRUE	1.34e-05	20.3275
N-alpha-acetylornithine levels	Malignant neoplasm of head and neck	rs4960616	C	T	7	154799440	-0.187249	0.037458	5.77e-07	-0.0438534	0.0586304	0.454481	TRUE	1.22e-06	24.9891
N-alpha-acetylornithine levels	Malignant neoplasm of head and neck	rs62053878	T	C	17	13932613	-0.307882	0.0672143	4.64e-06	0.0954387	0.0799343	0.232491	TRUE	1.19e-05	20.9819
N-alpha-acetylornithine levels	Malignant neoplasm of head and neck	rs6507370	C	T	18	40588675	0.0923915	0.0189886	1.14e-06	0.0165986	0.0307626	0.589495	TRUE	2.05e-06	23.6744
N-alpha-acetylornithine levels	Malignant neoplasm of head and neck	rs6846979	G	A	4	47755798	0.101172	0.0223797	6.16e-06	0.0165245	0.0351323	0.638103	TRUE	1.01e-05	20.4368
N-alpha-acetylornithine levels	Malignant neoplasm of head and neck	rs758072	T	G	2	241144457	0.171213	0.0359573	1.92e-06	0.0258181	0.072104	0.720293	TRUE	3.02e-06	22.6725
N-alpha-acetylornithine levels	Malignant neoplasm of head and neck	rs76075534	T	C	14	26212334	-0.205346	0.0457631	7.22e-06	0.0144541	0.0757531	0.848678	TRUE	9.88e-06	20.1345
N-alpha-acetylornithine levels	Malignant neoplasm of head and neck	rs77300395	T	C	10	19535694	0.268952	0.0583612	4.06e-06	0.0971777	0.0665862	0.144448	TRUE	1.23e-05	21.2374
N-alpha-acetylornithine levels	Malignant neoplasm of head and neck	rs77556524	G	C	5	174783352	-0.335972	0.0714166	2.55e-06	-0.151159	0.121192	0.212299	TRUE	6.95e-06	22.1313
N-alpha-acetylornithine levels	Malignant neoplasm of head and neck	rs80205778	A	G	11	61173072	0.467453	0.0945412	7.64e-07	0.107625	0.155044	0.487583	TRUE	1.54e-06	24.4475
N-alpha-acetylornithine levels	Malignant neoplasm of head and neck	rs8084246	A	G	18	11772231	0.101796	0.02024	4.92e-07	-0.00734082	0.0378542	0.846236	TRUE	7.21e-07	25.2953
N-alpha-acetylornithine levels	Malignant neoplasm of head and neck	rs9981625	C	G	21	43355398	-0.0899526	0.0201886	8.37e-06	0.0634388	0.0328783	0.0536686	TRUE	3.19e-05	19.8525
3-methylhistidine levels	Malignant neoplasm of head and neck	rs10014780	G	A	4	66474932	-0.0956574	0.0209224	4.83e-06	-0.104277	0.0422226	0.0135223	TRUE	3.84e-05	20.9033
3-methylhistidine levels	Malignant neoplasm of head and neck	rs10181994	T	A	2	126725507	0.0821837	0.0169317	1.21e-06	0.0461576	0.033653	0.170196	TRUE	4.88e-06	23.5597
3-methylhistidine levels	Malignant neoplasm of head and neck	rs10966648	T	C	9	2512056	-0.0937684	0.0178574	1.51e-07	-0.046228	0.0377776	0.22107	TRUE	6.2e-07	27.5725
3-methylhistidine levels	Malignant neoplasm of head and neck	rs114734560	T	C	1	33744394	-0.35764	0.076823	3.23e-06	0.0317966	0.101926	0.755073	TRUE	5.53e-06	21.6725
3-methylhistidine levels	Malignant neoplasm of head and neck	rs117090299	C	T	7	86214632	-0.295449	0.0654447	6.35e-06	-0.251928	0.173648	0.146838	TRUE	2.41e-05	20.3806
3-methylhistidine levels	Malignant neoplasm of head and neck	rs117771460	A	G	19	39659519	0.264482	0.0597176	9.47e-06	0.0252829	0.122862	0.836961	TRUE	1.44e-05	19.615
3-methylhistidine levels	Malignant neoplasm of head and neck	rs11872731	A	G	18	4592009	0.135492	0.0304621	8.67e-06	-0.0623125	0.0613693	0.30993	TRUE	2.37e-05	19.7837
3-methylhistidine levels	Malignant neoplasm of head and neck	rs12138831	T	G	1	78644960	-0.223214	0.0486608	4.49e-06	0.0768314	0.152663	0.61477	TRUE	8.76e-06	21.0419
3-methylhistidine levels	Malignant neoplasm of head and neck	rs12553086	G	T	9	131750885	0.14967	0.0307172	1.1e-06	-0.104309	0.0508168	0.040107	TRUE	7.48e-06	23.7414
3-methylhistidine levels	Malignant neoplasm of head and neck	rs13234372	A	G	7	110247043	-0.0821865	0.0166991	8.58e-07	-0.0580669	0.0334981	0.0830176	TRUE	4.67e-06	24.2223
3-methylhistidine levels	Malignant neoplasm of head and neck	rs138750865	T	C	19	40182613	0.229043	0.0483745	2.19e-06	-0.00419033	0.106561	0.968633	TRUE	3.08e-06	22.4182
3-methylhistidine levels	Malignant neoplasm of head and neck	rs146846950	A	G	3	113457137	-0.535769	0.120898	9.35e-06	-0.0181659	0.0948216	0.848071	TRUE	1.41e-05	19.6389
3-methylhistidine levels	Malignant neoplasm of head and neck	rs149807477	T	C	19	32596526	-0.26129	0.0590671	9.71e-06	0.0620469	0.337708	0.854225	TRUE	1.45e-05	19.5684
3-methylhistidine levels	Malignant neoplasm of head and neck	rs17670800	A	G	8	69901423	0.0880673	0.0190393	3.74e-06	-0.0668137	0.0459764	0.146163	TRUE	1.48e-05	21.3957
3-methylhistidine levels	Malignant neoplasm of head and neck	rs185076690	T	C	2	142733050	0.211694	0.0478147	9.54e-06	0.26438	0.179411	0.140589	TRUE	3.58e-05	19.6017
3-methylhistidine levels	Malignant neoplasm of head and neck	rs1857803	C	T	5	102634283	-0.0823134	0.017447	2.38e-06	0.0200501	0.0367048	0.584891	TRUE	4.93e-06	22.2587
3-methylhistidine levels	Malignant neoplasm of head and neck	rs2518573	G	T	6	53134058	0.0801615	0.017558	4.98e-06	-0.0129402	0.0390607	0.74043	TRUE	8.51e-06	20.844
3-methylhistidine levels	Malignant neoplasm of head and neck	rs2797978	C	T	1	101465337	0.120013	0.0263768	5.37e-06	0.0104762	0.0537563	0.845484	TRUE	8.26e-06	20.702
3-methylhistidine levels	Malignant neoplasm of head and neck	rs4142196	A	C	13	76692299	-0.0772398	0.0173893	8.92e-06	0.0313144	0.0336667	0.352303	TRUE	2.29e-05	19.7296
3-methylhistidine levels	Malignant neoplasm of head and neck	rs72879030	C	G	2	47207061	-0.116576	0.0252142	3.77e-06	0.077355	0.0455095	0.0891764	TRUE	1.78e-05	21.3761
3-methylhistidine levels	Malignant neoplasm of head and neck	rs72997812	A	G	11	112790715	0.0913382	0.0202172	6.25e-06	-0.0283132	0.0405305	0.484824	TRUE	1.39e-05	20.4109
3-methylhistidine levels	Malignant neoplasm of head and neck	rs73035811	A	G	3	15056914	0.121144	0.0268809	6.58e-06	-0.00384923	0.107859	0.971532	TRUE	8.95e-06	20.3103
3-methylhistidine levels	Malignant neoplasm of head and neck	rs7516441	A	G	1	59674575	0.109101	0.0246539	9.63e-06	-0.0361403	0.0583876	0.535935	TRUE	1.98e-05	19.5833
3-methylhistidine levels	Malignant neoplasm of head and neck	rs75256283	A	T	4	113333758	0.156459	0.0328215	1.87e-06	-0.0302544	0.0750479	0.68685	TRUE	3.5e-06	22.724
3-methylhistidine levels	Malignant neoplasm of head and neck	rs752834	A	G	2	111041081	0.0925549	0.0194528	1.96e-06	0.0166514	0.0405256	0.681157	TRUE	3.68e-06	22.6378
3-methylhistidine levels	Malignant neoplasm of head and neck	rs75782963	A	G	9	77448309	0.209933	0.0472735	8.96e-06	0.137022	0.135211	0.310871	TRUE	2.44e-05	19.7209
3-methylhistidine levels	Malignant neoplasm of head and neck	rs7746774	G	A	6	139030342	-0.10469	0.021704	1.41e-06	0.0361592	0.050462	0.473644	TRUE	3.41e-06	23.2665
3-methylhistidine levels	Malignant neoplasm of head and neck	rs9910668	C	A	17	80083264	0.0739981	0.0163504	6.02e-06	0.0331986	0.0319241	0.298375	TRUE	1.71e-05	20.4826
Glycerophosphorylcholine (GPC) levels	Malignant neoplasm of head and neck	rs10816075	T	C	9	9247320	0.0973711	0.0205632	2.19e-06	-0.0219728	0.0359013	0.540515	TRUE	4.76e-06	22.4222
Glycerophosphorylcholine (GPC) levels	Malignant neoplasm of head and neck	rs112211203	T	G	5	56528571	0.234246	0.0515822	5.59e-06	0.0637638	0.131733	0.628359	TRUE	1.06e-05	20.6227
Glycerophosphorylcholine (GPC) levels	Malignant neoplasm of head and neck	rs112779076	C	T	2	166358699	0.15285	0.0344046	8.88e-06	0.0059133	0.0544602	0.913535	TRUE	1.26e-05	19.7378
Glycerophosphorylcholine (GPC) levels	Malignant neoplasm of head and neck	rs116900994	T	C	12	78358881	0.163415	0.036324	6.83e-06	0.055415	0.083289	0.505836	TRUE	1.47e-05	20.2393
Glycerophosphorylcholine (GPC) levels	Malignant neoplasm of head and neck	rs117568432	T	G	15	65891098	0.114159	0.0257192	9.05e-06	0.0309031	0.0666104	0.642692	TRUE	1.66e-05	19.7018
Glycerophosphorylcholine (GPC) levels	Malignant neoplasm of head and neck	rs117605274	G	A	7	74687404	0.325951	0.0691481	2.43e-06	0.0103664	0.0756711	0.891037	TRUE	3.66e-06	22.22
Glycerophosphorylcholine (GPC) levels	Malignant neoplasm of head and neck	rs11773889	T	C	7	36298980	-0.0874834	0.0185441	2.39e-06	0.0979304	0.0427351	0.0219306	TRUE	1.78e-05	22.2556
Glycerophosphorylcholine (GPC) levels	Malignant neoplasm of head and neck	rs117793976	C	G	6	75108106	-0.352368	0.0785058	7.18e-06	0.272053	0.175531	0.121168	TRUE	2.88e-05	20.146
Glycerophosphorylcholine (GPC) levels	Malignant neoplasm of head and neck	rs11783515	G	A	8	58407830	-0.0742076	0.0165155	7.02e-06	-0.0105894	0.0311139	0.733599	TRUE	1.19e-05	20.1889
Glycerophosphorylcholine (GPC) levels	Malignant neoplasm of head and neck	rs12800817	A	G	11	94286856	0.192118	0.0392089	9.59e-07	-0.00439301	0.119306	0.970627	TRUE	1.37e-06	24.0086
Glycerophosphorylcholine (GPC) levels	Malignant neoplasm of head and neck	rs141866706	C	T	14	73791661	-0.348062	0.0740522	2.6e-06	0.0660727	0.127937	0.605543	TRUE	5.22e-06	22.0921
Glycerophosphorylcholine (GPC) levels	Malignant neoplasm of head and neck	rs143156137	T	C	3	182722675	0.270431	0.059272	5.05e-06	0.00599692	0.166646	0.971294	TRUE	6.9e-06	20.8168
Glycerophosphorylcholine (GPC) levels	Malignant neoplasm of head and neck	rs149395329	C	T	12	44518480	0.186141	0.0419148	8.96e-06	-0.0719781	0.0916441	0.432214	TRUE	2.07e-05	19.7219
Glycerophosphorylcholine (GPC) levels	Malignant neoplasm of head and neck	rs16973477	G	A	16	71853478	0.0952092	0.0213323	8.08e-06	-0.0350364	0.0371252	0.345305	TRUE	2.1e-05	19.9197
Glycerophosphorylcholine (GPC) levels	Malignant neoplasm of head and neck	rs192566258	A	T	4	54022678	-0.339794	0.0755404	6.85e-06	0.103129	0.265163	0.697331	TRUE	1.2e-05	20.2336
Glycerophosphorylcholine (GPC) levels	Malignant neoplasm of head and neck	rs2015026	C	T	10	95999826	-0.0725261	0.0160143	5.93e-06	-0.00991143	0.0309531	0.748811	TRUE	9.95e-06	20.5103
Glycerophosphorylcholine (GPC) levels	Malignant neoplasm of head and neck	rs28631199	A	G	1	954724	0.0807118	0.0179643	7.03e-06	-0.0041488	0.034004	0.902892	TRUE	1.01e-05	20.1861
Glycerophosphorylcholine (GPC) levels	Malignant neoplasm of head and neck	rs3738976	T	C	2	44931099	-0.0972846	0.0213799	5.36e-06	-0.00961148	0.0397156	0.808774	TRUE	8.52e-06	20.7051
Glycerophosphorylcholine (GPC) levels	Malignant neoplasm of head and neck	rs4715365	T	C	6	52926962	0.16235	0.0350163	3.54e-06	-0.0153736	0.0640392	0.81028	TRUE	5.71e-06	21.4963
Glycerophosphorylcholine (GPC) levels	Malignant neoplasm of head and neck	rs4980965	C	T	12	724252	0.0708155	0.0158191	7.58e-06	0.0192188	0.0303745	0.526909	TRUE	1.58e-05	20.0398
Glycerophosphorylcholine (GPC) levels	Malignant neoplasm of head and neck	rs557700	C	T	15	47790829	0.0756793	0.016833	6.93e-06	0.0508126	0.0326176	0.119274	TRUE	2.8e-05	20.213
Glycerophosphorylcholine (GPC) levels	Malignant neoplasm of head and neck	rs665474	T	A	11	29415783	0.0744593	0.0168561	9.99e-06	-0.0480579	0.0308547	0.119338	TRUE	3.93e-05	19.513
Glycerophosphorylcholine (GPC) levels	Malignant neoplasm of head and neck	rs6981994	C	T	8	134660962	0.271135	0.0585165	3.6e-06	0.0445683	0.0874052	0.610118	TRUE	7.08e-06	21.4691
Glycerophosphorylcholine (GPC) levels	Malignant neoplasm of head and neck	rs72803677	T	G	16	53774515	-0.301878	0.0649424	3.35e-06	-0.0471335	0.0820782	0.565799	TRUE	6.94e-06	21.6076
Glycerophosphorylcholine (GPC) levels	Malignant neoplasm of head and neck	rs74420163	T	C	4	19053740	0.18549	0.0409257	5.83e-06	0.0489648	0.073155	0.503286	TRUE	1.26e-05	20.5423
Glycerophosphorylcholine (GPC) levels	Malignant neoplasm of head and neck	rs74814187	T	C	1	177105662	0.158928	0.0336247	2.28e-06	-0.0560676	0.0640229	0.38117	TRUE	6.05e-06	22.34
Glycerophosphorylcholine (GPC) levels	Malignant neoplasm of head and neck	rs75158623	A	T	3	2655900	0.144058	0.0320058	6.76e-06	0.0807486	0.0627848	0.198402	TRUE	2.26e-05	20.259
Glycerophosphorylcholine (GPC) levels	Malignant neoplasm of head and neck	rs75275697	A	G	14	39774970	0.269422	0.060459	8.34e-06	0.169648	0.236942	0.473997	TRUE	1.84e-05	19.8584
Glycerophosphorylcholine (GPC) levels	Malignant neoplasm of head and neck	rs77692382	T	C	1	39941043	0.124343	0.0177226	2.28e-12	0.072042	0.0375541	0.0550656	TRUE	3.73e-11	49.2252
Glycerophosphorylcholine (GPC) levels	Malignant neoplasm of head and neck	rs8064391	G	A	17	81411346	-0.291489	0.0626721	3.3e-06	0.36098	0.185916	0.0521819	TRUE	1.86e-05	21.632
Glycerophosphorylcholine (GPC) levels	Malignant neoplasm of head and neck	rs9487777	C	G	6	111985317	-0.273645	0.0563802	1.21e-06	-0.140069	0.0795297	0.0782024	TRUE	6.51e-06	23.5571
Glycerophosphorylcholine (GPC) levels	Malignant neoplasm of head and neck	rs9510701	T	C	13	23324554	0.173788	0.0386321	6.84e-06	-0.0397767	0.0892078	0.655679	TRUE	1.25e-05	20.2369
Phenylacetate levels	Malignant neoplasm of head and neck	rs1057157	C	T	22	42383012	0.0763559	0.0171254	8.25e-06	-0.0176986	0.0318678	0.578637	TRUE	1.52e-05	19.8794
Phenylacetate levels	Malignant neoplasm of head and neck	rs112192402	A	G	12	68449464	0.227703	0.0474027	1.56e-06	0.0726217	0.10553	0.49135	TRUE	3.38e-06	23.0744
Phenylacetate levels	Malignant neoplasm of head and neck	rs117291585	T	C	20	60269481	0.241913	0.052514	4.09e-06	0.214273	0.101634	0.0350066	TRUE	2.21e-05	21.2211
Phenylacetate levels	Malignant neoplasm of head and neck	rs145721291	T	C	4	149241086	0.453464	0.100866	6.93e-06	0.0487177	0.349987	0.889293	TRUE	9.72e-06	20.2114
Phenylacetate levels	Malignant neoplasm of head and neck	rs148515684	A	G	11	32806391	0.329495	0.0697969	2.35e-06	0.118593	0.0851281	0.163584	TRUE	8.18e-06	22.2857
Phenylacetate levels	Malignant neoplasm of head and neck	rs150248294	A	G	12	56853738	-0.377677	0.080216	2.5e-06	-0.127607	0.0930474	0.170245	TRUE	8.53e-06	22.1676
Phenylacetate levels	Malignant neoplasm of head and neck	rs1604572	G	C	3	131672868	-0.0886552	0.0174741	3.91e-07	0.0187976	0.0347123	0.588144	TRUE	8.03e-07	25.7406
Phenylacetate levels	Malignant neoplasm of head and neck	rs16943430	A	G	18	27277604	-0.199229	0.0444659	7.45e-06	0.0812673	0.108394	0.453413	TRUE	1.57e-05	20.0748
Phenylacetate levels	Malignant neoplasm of head and neck	rs180982609	C	T	6	90966386	-0.500304	0.112894	9.35e-06	-0.047225	0.0807612	0.558717	TRUE	1.75e-05	19.6393
Phenylacetate levels	Malignant neoplasm of head and neck	rs188124348	C	T	16	80540228	0.358611	0.0731176	9.36e-07	-0.188665	0.113948	0.0977822	TRUE	4.16e-06	24.0549
Phenylacetate levels	Malignant neoplasm of head and neck	rs189587	A	G	4	77578931	0.0806004	0.0164433	9.5e-07	-0.0164396	0.0302409	0.586701	TRUE	1.89e-06	24.0268
Phenylacetate levels	Malignant neoplasm of head and neck	rs2632709	C	A	4	42371565	0.104046	0.0228286	5.17e-06	-0.0514219	0.0419085	0.219821	TRUE	1.53e-05	20.7727
Phenylacetate levels	Malignant neoplasm of head and neck	rs3809205	C	T	12	22044817	0.182025	0.0399238	5.13e-06	0.015322	0.112567	0.89173	TRUE	7.23e-06	20.7873
Phenylacetate levels	Malignant neoplasm of head and neck	rs3856733	G	C	3	42106201	-0.0881978	0.0180229	9.9e-07	-0.00926722	0.0343513	0.787332	TRUE	1.61e-06	23.9478
Phenylacetate levels	Malignant neoplasm of head and neck	rs59532339	T	A	16	20568350	0.461097	0.0539542	1.27e-17	-0.119468	0.116726	0.306076	TRUE	1.17e-16	73.0355
Phenylacetate levels	Malignant neoplasm of head and neck	rs6566598	C	T	18	72270169	-0.206029	0.0456208	6.3e-06	-0.00355342	0.102261	0.97228	TRUE	8.23e-06	20.3953
Phenylacetate levels	Malignant neoplasm of head and neck	rs7196912	T	C	16	20589290	0.225688	0.0462149	1.04e-06	0.0260817	0.0678867	0.700834	TRUE	1.84e-06	23.8481
Phenylacetate levels	Malignant neoplasm of head and neck	rs72825080	C	T	2	101434829	-0.15323	0.0342299	7.59e-06	-0.00750134	0.0490196	0.878377	TRUE	1.07e-05	20.039
Phenylacetate levels	Malignant neoplasm of head and neck	rs73057725	A	G	7	5394476	0.222167	0.0444899	5.92e-07	0.0146059	0.089313	0.870096	TRUE	9.04e-07	24.9365
Phenylacetate levels	Malignant neoplasm of head and neck	rs7526830	C	T	1	168675145	0.11933	0.0256291	3.22e-06	-0.0197831	0.044988	0.660125	TRUE	5.7e-06	21.6787
Phenylacetate levels	Malignant neoplasm of head and neck	rs76151544	G	A	7	15762235	-0.249151	0.0549946	5.89e-06	0.119002	0.121532	0.327488	TRUE	1.47e-05	20.5251
Phenylacetate levels	Malignant neoplasm of head and neck	rs76318294	G	T	1	230418611	-0.131138	0.029682	9.96e-06	0.0293814	0.0527661	0.577648	TRUE	1.83e-05	19.5196
Phenylacetate levels	Malignant neoplasm of head and neck	rs76379382	T	C	15	64997213	-0.160195	0.0358753	7.99e-06	-0.0787377	0.0575277	0.171096	TRUE	2.53e-05	19.9392
Phenylacetate levels	Malignant neoplasm of head and neck	rs76447789	G	A	3	25420254	-0.443571	0.0992982	7.93e-06	-0.322171	0.198252	0.10415	TRUE	2.97e-05	19.9546
Phenylacetate levels	Malignant neoplasm of head and neck	rs78580580	C	A	12	104450374	-0.294915	0.0614523	1.59e-06	0.200582	0.220236	0.362422	TRUE	4.05e-06	23.0312
Phenylacetate levels	Malignant neoplasm of head and neck	rs8001043	C	T	13	34753839	-0.0811984	0.0177149	4.57e-06	0.0122493	0.0304876	0.687846	TRUE	7.77e-06	21.0096
3-methyl-2-oxovalerate levels	Malignant neoplasm of head and neck	rs116943713	G	A	14	28618182	0.209966	0.0460722	5.18e-06	-0.0775159	0.0932762	0.405953	TRUE	1.27e-05	20.7692
3-methyl-2-oxovalerate levels	Malignant neoplasm of head and neck	rs11791075	T	A	9	83720430	-0.0841116	0.0179331	2.73e-06	0.0309959	0.0401641	0.440274	TRUE	6.64e-06	21.9989
3-methyl-2-oxovalerate levels	Malignant neoplasm of head and neck	rs12716450	T	C	5	93478693	0.295968	0.065473	6.17e-06	-0.0844894	0.115097	0.462904	TRUE	1.4e-05	20.4345
3-methyl-2-oxovalerate levels	Malignant neoplasm of head and neck	rs142174598	C	G	17	34165541	-0.420915	0.0935419	6.8e-06	0.154985	0.272627	0.569705	TRUE	1.36e-05	20.2477
3-methyl-2-oxovalerate levels	Malignant neoplasm of head and neck	rs142461926	G	A	14	25575454	-0.220081	0.0468793	2.67e-06	0.261772	0.165497	0.113711	TRUE	1.19e-05	22.0396
3-methyl-2-oxovalerate levels	Malignant neoplasm of head and neck	rs145992024	T	C	12	24284993	-0.347476	0.0734813	2.26e-06	0.0676791	0.340326	0.842368	TRUE	3.58e-06	22.3612
3-methyl-2-oxovalerate levels	Malignant neoplasm of head and neck	rs183718435	A	C	9	14739182	-0.411296	0.091854	7.54e-06	-0.6083	0.420771	0.148268	TRUE	2.82e-05	20.0499
3-methyl-2-oxovalerate levels	Malignant neoplasm of head and neck	rs34372879	C	T	6	41524417	-0.0947061	0.0213272	8.97e-06	-0.0257026	0.0441205	0.560193	TRUE	1.8e-05	19.7192
3-methyl-2-oxovalerate levels	Malignant neoplasm of head and neck	rs56107485	C	A	6	156517427	-0.154962	0.0310005	5.77e-07	0.0370784	0.0865368	0.668309	TRUE	1.15e-06	24.9869
3-methyl-2-oxovalerate levels	Malignant neoplasm of head and neck	rs58693102	A	G	21	40394897	-0.187799	0.0414491	5.88e-06	-0.0357046	0.0764238	0.640363	TRUE	1.1e-05	20.5285
3-methyl-2-oxovalerate levels	Malignant neoplasm of head and neck	rs58729469	T	C	11	36050283	0.101193	0.0201862	5.36e-07	0.03919	0.0417325	0.347691	TRUE	1.62e-06	25.13
3-methyl-2-oxovalerate levels	Malignant neoplasm of head and neck	rs6055350	C	G	20	858872	-0.215685	0.0396894	5.5e-08	-0.149119	0.137051	0.276571	TRUE	2.13e-07	29.5319
3-methyl-2-oxovalerate levels	Malignant neoplasm of head and neck	rs62524533	A	G	8	134040089	-0.110404	0.0244676	6.41e-06	-0.0401259	0.0574381	0.484806	TRUE	1.42e-05	20.3604
3-methyl-2-oxovalerate levels	Malignant neoplasm of head and neck	rs6754181	C	T	2	29743514	0.0910083	0.0204779	8.82e-06	-0.0843088	0.035926	0.0189387	TRUE	6.04e-05	19.7511
3-methyl-2-oxovalerate levels	Malignant neoplasm of head and neck	rs7660693	C	T	4	88307231	0.0791272	0.0148481	9.87e-08	-0.0136531	0.0305345	0.654776	TRUE	2.14e-07	28.3994
3-methyl-2-oxovalerate levels	Malignant neoplasm of head and neck	rs77291466	C	T	5	60325998	-0.12259	0.0272328	6.75e-06	-0.0301073	0.0671527	0.653907	TRUE	1.24e-05	20.264
3-methyl-2-oxovalerate levels	Malignant neoplasm of head and neck	rs77876488	T	C	18	10810833	-0.177185	0.0350913	4.44e-07	0.0438724	0.062726	0.484283	TRUE	1.11e-06	25.495
Tartarate levels	Malignant neoplasm of head and neck	rs10004542	G	A	4	4718728	0.0814848	0.0176888	4.09e-06	-0.010849	0.0327587	0.740508	TRUE	6.66e-06	21.2205
Tartarate levels	Malignant neoplasm of head and neck	rs10247649	G	A	7	95586935	-0.0826258	0.0178465	3.66e-06	0.0319088	0.0324689	0.325732	TRUE	9.4e-06	21.4351
Tartarate levels	Malignant neoplasm of head and neck	rs10945808	T	C	6	162299162	-0.130904	0.0285309	4.47e-06	0.0457465	0.0565981	0.418936	TRUE	1.01e-05	21.0511
Tartarate levels	Malignant neoplasm of head and neck	rs115272033	C	T	6	31883030	-0.170179	0.0381431	8.14e-06	-0.076073	0.065659	0.246616	TRUE	2.25e-05	19.9058
Tartarate levels	Malignant neoplasm of head and neck	rs116626434	A	G	1	83175694	-0.149526	0.0320676	3.12e-06	0.0394864	0.0524086	0.45119	TRUE	6.89e-06	21.7421
Tartarate levels	Malignant neoplasm of head and neck	rs117483011	A	G	8	3339388	-0.157832	0.0354548	8.52e-06	-0.110609	0.0598988	0.0648052	TRUE	3.68e-05	19.8171
Tartarate levels	Malignant neoplasm of head and neck	rs13089230	A	G	3	177836416	0.0825424	0.0175787	2.66e-06	-0.0528859	0.0309025	0.0870102	TRUE	1.15e-05	22.0486
Tartarate levels	Malignant neoplasm of head and neck	rs138430505	C	T	2	25955752	0.285026	0.0624394	5e-06	-0.0201906	0.120958	0.867431	TRUE	7.21e-06	20.8378
Tartarate levels	Malignant neoplasm of head and neck	rs141660852	T	C	18	62365105	0.228649	0.0493121	3.54e-06	-0.276864	0.164695	0.0927492	TRUE	1.46e-05	21.4997
Tartarate levels	Malignant neoplasm of head and neck	rs142959592	T	C	11	77121326	-0.373738	0.0817952	4.9e-06	0.0920285	0.139081	0.508169	TRUE	9.95e-06	20.8775
Tartarate levels	Malignant neoplasm of head and neck	rs142997067	G	C	17	70342880	0.608221	0.134166	5.81e-06	-0.147814	0.202024	0.464373	TRUE	1.23e-05	20.5512
Tartarate levels	Malignant neoplasm of head and neck	rs143000803	T	A	7	127307984	0.368352	0.0789907	3.11e-06	-0.0155388	0.0759372	0.837864	TRUE	4.68e-06	21.7457
Tartarate levels	Malignant neoplasm of head and neck	rs146593632	T	C	21	22839328	0.370018	0.0815327	5.67e-06	0.136143	0.23662	0.565045	TRUE	1.08e-05	20.596
Tartarate levels	Malignant neoplasm of head and neck	rs17026163	T	C	2	101829183	-0.223964	0.0470413	1.93e-06	0.166654	0.100028	0.0956974	TRUE	8.24e-06	22.6672
Tartarate levels	Malignant neoplasm of head and neck	rs2468877	A	T	8	113913215	-0.0762559	0.0170977	8.2e-06	-0.000348663	0.0300531	0.990743	TRUE	1.05e-05	19.8917
Tartarate levels	Malignant neoplasm of head and neck	rs298392	T	C	5	74552072	0.087711	0.0186612	2.6e-06	-0.00757147	0.0325458	0.81604	TRUE	4e-06	22.0917
Tartarate levels	Malignant neoplasm of head and neck	rs540278823	C	T	21	27170812	-0.210344	0.047106	7.99e-06	0.114593	0.128516	0.372574	TRUE	1.85e-05	19.9392
Tartarate levels	Malignant neoplasm of head and neck	rs628038	C	T	6	73615534	-0.0783007	0.0170337	4.29e-06	-0.00928809	0.031397	0.767361	TRUE	6.8e-06	21.1307
Tartarate levels	Malignant neoplasm of head and neck	rs75583177	G	A	2	139887135	-0.145169	0.032432	7.6e-06	-0.0927446	0.0747321	0.214596	TRUE	2.23e-05	20.0355
Tartarate levels	Malignant neoplasm of head and neck	rs76501568	T	C	2	199095080	-0.267429	0.0587195	5.25e-06	-0.164015	0.154151	0.287335	TRUE	1.4e-05	20.7421
Tartarate levels	Malignant neoplasm of head and neck	rs77798428	A	G	15	58376202	-0.318661	0.0614021	2.11e-07	-0.0262157	0.0725373	0.717793	TRUE	3.87e-07	26.9334
Tartarate levels	Malignant neoplasm of head and neck	rs79983252	A	C	1	175616377	0.236427	0.0486249	1.16e-06	-0.0849239	0.106869	0.426814	TRUE	2.76e-06	23.6416
Tartarate levels	Malignant neoplasm of head and neck	rs9948951	A	G	18	8592790	-0.0971868	0.0214343	5.78e-06	-0.0069238	0.039218	0.859865	TRUE	8.37e-06	20.5587
Suberate (C8-DC) levels	Malignant neoplasm of head and neck	rs10008401	C	T	4	116858781	0.0800086	0.0170477	2.69e-06	0.0236519	0.03106	0.446363	TRUE	5.93e-06	22.0263
Suberate (C8-DC) levels	Malignant neoplasm of head and neck	rs11158833	G	A	14	70111694	-0.0922378	0.0196709	2.74e-06	-0.0679506	0.0352307	0.0537638	TRUE	1.34e-05	21.9872
Suberate (C8-DC) levels	Malignant neoplasm of head and neck	rs11705994	T	C	3	73318930	0.218723	0.0493421	9.3e-06	-0.0638506	0.0573018	0.265157	TRUE	2.44e-05	19.6496
Suberate (C8-DC) levels	Malignant neoplasm of head and neck	rs117499033	G	A	18	44998209	0.30721	0.0691456	8.87e-06	-0.0759412	0.125883	0.546332	TRUE	1.67e-05	19.7397
Suberate (C8-DC) levels	Malignant neoplasm of head and neck	rs12555229	G	C	9	135788065	-0.0955533	0.0196317	1.13e-06	0.00667326	0.0321689	0.835663	TRUE	1.74e-06	23.6906
Suberate (C8-DC) levels	Malignant neoplasm of head and neck	rs140580838	A	G	8	108977705	0.308493	0.0695392	9.15e-06	-0.158413	0.11215	0.157801	TRUE	2.92e-05	19.6803
Suberate (C8-DC) levels	Malignant neoplasm of head and neck	rs141183746	C	A	6	163922203	0.161019	0.0364413	9.93e-06	-0.0750445	0.0596799	0.208591	TRUE	2.85e-05	19.5239
Suberate (C8-DC) levels	Malignant neoplasm of head and neck	rs145406199	A	G	1	107260564	0.37263	0.0837642	8.64e-06	-0.00833418	0.18082	0.963238	TRUE	1.12e-05	19.7897
Suberate (C8-DC) levels	Malignant neoplasm of head and neck	rs146529314	G	T	7	106007929	0.336938	0.0697181	1.35e-06	0.190362	0.342602	0.578461	TRUE	2.64e-06	23.3566
Suberate (C8-DC) levels	Malignant neoplasm of head and neck	rs148863405	C	G	9	16581529	0.798698	0.178207	7.4e-06	-0.000614353	0.0884347	0.994457	TRUE	9.41e-06	20.087
Suberate (C8-DC) levels	Malignant neoplasm of head and neck	rs1551619	T	C	17	75889724	-0.0957862	0.0197795	1.28e-06	-0.0162657	0.0419173	0.697983	TRUE	2.23e-06	23.4518
Suberate (C8-DC) levels	Malignant neoplasm of head and neck	rs17738405	C	T	7	3235891	-0.193637	0.0395206	9.6e-07	-0.0705309	0.107921	0.513406	TRUE	2.05e-06	24.0065
Suberate (C8-DC) levels	Malignant neoplasm of head and neck	rs189725310	T	C	2	208748506	-0.167962	0.0363969	3.94e-06	0.0295157	0.0685721	0.66688	TRUE	6.81e-06	21.2958
Suberate (C8-DC) levels	Malignant neoplasm of head and neck	rs191920017	A	G	22	22277644	-0.399312	0.0879247	5.58e-06	-0.32046	0.381144	0.400469	TRUE	1.26e-05	20.6254
Suberate (C8-DC) levels	Malignant neoplasm of head and neck	rs34357043	G	T	4	31925736	0.266628	0.0551228	1.32e-06	0.066635	0.0775894	0.390442	TRUE	3.21e-06	23.3964
Suberate (C8-DC) levels	Malignant neoplasm of head and neck	rs35904890	T	C	11	8649229	-0.227287	0.0499103	5.27e-06	-0.0217565	0.106595	0.838273	TRUE	7.72e-06	20.7381
Suberate (C8-DC) levels	Malignant neoplasm of head and neck	rs4689177	T	C	4	4592747	0.108829	0.023723	4.49e-06	0.00818915	0.043003	0.848971	TRUE	6.55e-06	21.0451
Suberate (C8-DC) levels	Malignant neoplasm of head and neck	rs4695288	T	C	4	47852756	0.200323	0.0453191	9.86e-06	0.138515	0.117221	0.237344	TRUE	2.69e-05	19.5389
Suberate (C8-DC) levels	Malignant neoplasm of head and neck	rs539316238	T	C	6	18011466	-0.273918	0.059083	3.55e-06	-0.100188	0.0827715	0.226122	TRUE	1.05e-05	21.4939
Suberate (C8-DC) levels	Malignant neoplasm of head and neck	rs6914551	C	T	6	106686831	-0.366135	0.0791195	3.7e-06	-0.0336059	0.0528712	0.525026	TRUE	7.38e-06	21.4149
Suberate (C8-DC) levels	Malignant neoplasm of head and neck	rs6923178	G	C	6	79684023	0.121756	0.025941	2.68e-06	0.0050239	0.0400987	0.900295	TRUE	3.8e-06	22.0296
Suberate (C8-DC) levels	Malignant neoplasm of head and neck	rs72777931	A	G	16	23857673	0.336072	0.0690214	1.12e-06	-0.021592	0.0823582	0.79319	TRUE	1.79e-06	23.7081
Suberate (C8-DC) levels	Malignant neoplasm of head and neck	rs7616744	A	G	3	24740196	-0.0876962	0.0198179	9.64e-06	-0.0603516	0.0325676	0.063866	TRUE	4.05e-05	19.5815
Suberate (C8-DC) levels	Malignant neoplasm of head and neck	rs78440527	G	A	4	101864890	0.199278	0.0447114	8.31e-06	-0.0189477	0.111726	0.865332	TRUE	1.18e-05	19.8647
Suberate (C8-DC) levels	Malignant neoplasm of head and neck	rs848290	T	A	2	58162047	-0.165088	0.0330302	5.79e-07	0.0113263	0.0734245	0.877407	TRUE	8.72e-07	24.9809
Suberate (C8-DC) levels	Malignant neoplasm of head and neck	rs9313297	G	A	5	165978223	0.0991772	0.0219344	6.14e-06	-0.0179257	0.0386294	0.642617	TRUE	1.07e-05	20.4443
Suberate (C8-DC) levels	Malignant neoplasm of head and neck	rs9406110	A	G	6	8236962	-0.0894199	0.0200898	8.55e-06	-0.0268129	0.0355567	0.450795	TRUE	1.78e-05	19.8115
5-hydroxylysine levels	Malignant neoplasm of head and neck	rs1040519	G	A	6	9542333	-0.0818991	0.0168315	1.14e-06	-0.00213714	0.0312291	0.94544	TRUE	1.66e-06	23.6762
5-hydroxylysine levels	Malignant neoplasm of head and neck	rs10877499	C	T	12	61025502	0.085716	0.0188366	5.35e-06	-0.0144565	0.0452672	0.749454	TRUE	8.98e-06	20.7071
5-hydroxylysine levels	Malignant neoplasm of head and neck	rs113983401	C	G	16	87637966	0.161297	0.0354213	5.27e-06	0.0499727	0.121967	0.68201	TRUE	9.45e-06	20.7359
5-hydroxylysine levels	Malignant neoplasm of head and neck	rs115469488	A	G	22	22766918	-0.663355	0.14407	4.14e-06	0.125839	0.155336	0.417876	TRUE	1.01e-05	21.2004
5-hydroxylysine levels	Malignant neoplasm of head and neck	rs117462872	G	A	8	141957630	0.286413	0.0645828	9.21e-06	-0.0726764	0.0931776	0.435405	TRUE	2.1e-05	19.6676
5-hydroxylysine levels	Malignant neoplasm of head and neck	rs12499749	A	G	4	30325758	0.176873	0.0364889	1.25e-06	-0.0242467	0.0806531	0.763697	TRUE	2.18e-06	23.4964
5-hydroxylysine levels	Malignant neoplasm of head and neck	rs12901358	C	T	15	98630252	0.070543	0.0157671	7.67e-06	0.00875151	0.0301632	0.77171	TRUE	1.24e-05	20.0172
5-hydroxylysine levels	Malignant neoplasm of head and neck	rs1330804	A	G	6	113238996	-0.0735292	0.0164301	7.63e-06	0.0186458	0.0305652	0.54184	TRUE	1.56e-05	20.0281
5-hydroxylysine levels	Malignant neoplasm of head and neck	rs139663065	T	C	1	14402942	0.281865	0.0631701	8.12e-06	-0.0940773	0.210391	0.654764	TRUE	1.47e-05	19.9094
5-hydroxylysine levels	Malignant neoplasm of head and neck	rs140233308	T	G	9	81810718	0.320974	0.0719087	8.06e-06	0.405204	0.408895	0.321698	TRUE	2.15e-05	19.924
5-hydroxylysine levels	Malignant neoplasm of head and neck	rs144429282	T	C	3	30096963	0.387083	0.0705729	4.14e-08	-0.0551762	0.0894548	0.537363	TRUE	1.07e-07	30.0838
5-hydroxylysine levels	Malignant neoplasm of head and neck	rs1502069	T	C	13	86458070	-0.0811985	0.0181157	7.39e-06	0.0913401	0.0343379	0.00781322	TRUE	6.26e-05	20.0903
5-hydroxylysine levels	Malignant neoplasm of head and neck	rs17533872	T	C	13	41641427	0.0752854	0.0158196	1.95e-06	0.0298223	0.0310738	0.337193	TRUE	5.5e-06	22.648
5-hydroxylysine levels	Malignant neoplasm of head and neck	rs3819547	C	G	14	72465045	-0.124927	0.0272675	4.62e-06	0.100015	0.0685316	0.144453	TRUE	1.78e-05	20.9905
5-hydroxylysine levels	Malignant neoplasm of head and neck	rs3885951	G	A	15	78533575	0.578606	0.0249628	7.47e-119	0.108723	0.0617285	0.0781862	TRUE	9.28e-111	537.254
5-hydroxylysine levels	Malignant neoplasm of head and neck	rs41322846	C	G	12	96510327	0.113555	0.0256097	9.25e-06	0.00447626	0.0627195	0.943104	TRUE	1.27e-05	19.6609
5-hydroxylysine levels	Malignant neoplasm of head and neck	rs55700529	A	G	1	17851418	0.292762	0.0593343	8.05e-07	-0.204117	0.101676	0.0446941	TRUE	5.32e-06	24.3454
5-hydroxylysine levels	Malignant neoplasm of head and neck	rs58374597	A	T	15	78417591	0.610277	0.0609732	1.39e-23	-0.0886786	0.113227	0.433513	TRUE	2.07e-22	100.179
5-hydroxylysine levels	Malignant neoplasm of head and neck	rs6495304	A	G	15	78508074	0.266767	0.0475445	2.01e-08	0.0755839	0.0613977	0.218303	TRUE	9.22e-08	31.4821
5-hydroxylysine levels	Malignant neoplasm of head and neck	rs661331	T	A	13	29933975	0.112287	0.025189	8.28e-06	0.0683416	0.0421178	0.104668	TRUE	3.43e-05	19.8718
5-hydroxylysine levels	Malignant neoplasm of head and neck	rs73248769	C	T	8	32271206	0.397814	0.0842519	2.34e-06	0.0698406	0.11726	0.551438	TRUE	4.98e-06	22.2947
5-hydroxylysine levels	Malignant neoplasm of head and neck	rs73429419	T	C	8	138372606	-0.0978899	0.0214524	5.04e-06	0.0216857	0.045076	0.630452	TRUE	9.54e-06	20.8221
5-hydroxylysine levels	Malignant neoplasm of head and neck	rs74582811	G	A	15	78966596	0.227003	0.0458676	7.46e-07	-0.0414925	0.0670025	0.53574	TRUE	1.7e-06	24.4935
5-hydroxylysine levels	Malignant neoplasm of head and neck	rs75233276	T	C	4	72366734	0.347685	0.0782868	8.95e-06	-0.325718	0.245822	0.185165	TRUE	3e-05	19.724
5-hydroxylysine levels	Malignant neoplasm of head and neck	rs76751577	A	G	1	234308092	0.322064	0.0713328	6.33e-06	0.480833	0.1602	0.00268701	TRUE	6.86e-05	20.3848
5-hydroxylysine levels	Malignant neoplasm of head and neck	rs78818599	G	T	2	179875859	-0.215533	0.0487937	1e-05	-0.0442725	0.0704104	0.529494	TRUE	2.04e-05	19.5119
5-hydroxylysine levels	Malignant neoplasm of head and neck	rs9341222	C	T	2	216664687	0.230094	0.0513898	7.56e-06	0.00517579	0.0865671	0.952323	TRUE	1.04e-05	20.0473
5-hydroxylysine levels	Malignant neoplasm of head and neck	rs9559451	C	T	13	108973515	-0.0752947	0.0165065	5.08e-06	-0.0388939	0.0366384	0.288435	TRUE	1.46e-05	20.8074
5-hydroxylysine levels	Malignant neoplasm of head and neck	rs999856	A	G	10	14019697	-0.215444	0.0485076	8.94e-06	-0.104557	0.0838679	0.212513	TRUE	2.84e-05	19.7265
3-phenylpropionate hydrocinnamate levels	Malignant neoplasm of head and neck	rs10073658	G	A	18	51743877	0.104011	0.0231405	6.97e-06	0.0694144	0.0585196	0.235554	TRUE	2.12e-05	20.2029
3-phenylpropionate hydrocinnamate levels	Malignant neoplasm of head and neck	rs112264683	C	T	18	1098668	0.368503	0.0824753	7.89e-06	-0.140007	0.0791107	0.076768	TRUE	3.56e-05	19.9634
3-phenylpropionate hydrocinnamate levels	Malignant neoplasm of head and neck	rs112307471	A	G	1	204454067	-0.238964	0.0506661	2.4e-06	-0.0707967	0.131374	0.589959	TRUE	4.84e-06	22.2449
3-phenylpropionate hydrocinnamate levels	Malignant neoplasm of head and neck	rs112423294	A	G	14	48833025	-0.402137	0.0883872	5.37e-06	-0.0978857	0.233184	0.674646	TRUE	9.6e-06	20.7
3-phenylpropionate hydrocinnamate levels	Malignant neoplasm of head and neck	rs116511059	T	C	5	27584519	0.400938	0.0799895	5.38e-07	-0.00510513	0.252141	0.983846	TRUE	7.63e-07	25.124
3-phenylpropionate hydrocinnamate levels	Malignant neoplasm of head and neck	rs12929353	A	G	16	1189810	-0.396283	0.0827237	1.66e-06	-0.167145	0.134651	0.214488	TRUE	5.76e-06	22.9483
3-phenylpropionate hydrocinnamate levels	Malignant neoplasm of head and neck	rs13283163	A	G	9	3389660	0.170526	0.0347529	9.26e-07	0.0540243	0.0852905	0.526463	TRUE	2.09e-06	24.0768
3-phenylpropionate hydrocinnamate levels	Malignant neoplasm of head and neck	rs141685561	T	C	11	23891620	-0.143423	0.0298661	1.57e-06	0.0802407	0.0841075	0.340071	TRUE	4.4e-06	23.0611
3-phenylpropionate hydrocinnamate levels	Malignant neoplasm of head and neck	rs143985394	G	A	19	14838555	-0.240823	0.0541185	8.59e-06	-0.154774	0.0887816	0.0812793	TRUE	3.78e-05	19.8018
3-phenylpropionate hydrocinnamate levels	Malignant neoplasm of head and neck	rs145409686	C	T	2	28328582	-0.550427	0.120275	4.73e-06	0.0152633	0.0730183	0.834422	TRUE	7.28e-06	20.9435
3-phenylpropionate hydrocinnamate levels	Malignant neoplasm of head and neck	rs146175767	T	C	4	86073341	-0.121342	0.0264241	4.39e-06	0.0360094	0.0605586	0.552097	TRUE	8.98e-06	21.0873
3-phenylpropionate hydrocinnamate levels	Malignant neoplasm of head and neck	rs147941428	G	A	7	5766027	-0.340237	0.0690333	8.28e-07	-0.0842057	0.0656674	0.199736	TRUE	3.09e-06	24.291
3-phenylpropionate hydrocinnamate levels	Malignant neoplasm of head and neck	rs148153141	G	A	16	20426589	-0.27871	0.0551887	4.42e-07	0.240544	0.225821	0.286787	TRUE	1.45e-06	25.5038
3-phenylpropionate hydrocinnamate levels	Malignant neoplasm of head and neck	rs17767728	C	T	2	133697804	0.0909404	0.0194777	3.03e-06	0.00918699	0.0403203	0.819762	TRUE	4.79e-06	21.7991
3-phenylpropionate hydrocinnamate levels	Malignant neoplasm of head and neck	rs187719086	T	C	4	46001728	-0.29344	0.0662578	9.48e-06	0.0335316	0.0666404	0.614843	TRUE	1.76e-05	19.6139
3-phenylpropionate hydrocinnamate levels	Malignant neoplasm of head and neck	rs191187061	T	C	1	156527256	-0.304207	0.0586874	2.18e-07	-0.0987479	0.110029	0.369466	TRUE	6.48e-07	26.8688
3-phenylpropionate hydrocinnamate levels	Malignant neoplasm of head and neck	rs2186671	G	A	11	109407701	-0.0760014	0.016068	2.25e-06	-0.0474158	0.0303309	0.117986	TRUE	9.64e-06	22.3728
3-phenylpropionate hydrocinnamate levels	Malignant neoplasm of head and neck	rs34927101	T	C	16	20433373	0.294909	0.0587005	5.06e-07	-0.0489222	0.105693	0.643456	TRUE	1.02e-06	25.2402
3-phenylpropionate hydrocinnamate levels	Malignant neoplasm of head and neck	rs4812445	G	A	20	40610096	-0.0994662	0.0192108	2.25e-07	0.0299327	0.0338401	0.376407	TRUE	6.61e-07	26.8077
3-phenylpropionate hydrocinnamate levels	Malignant neoplasm of head and neck	rs62058082	T	C	17	12879352	-0.105084	0.0220071	1.8e-06	-0.0299726	0.0357526	0.401844	TRUE	4.59e-06	22.8007
3-phenylpropionate hydrocinnamate levels	Malignant neoplasm of head and neck	rs73478203	G	A	6	79617290	0.0825426	0.0184542	7.72e-06	-0.0120054	0.0356124	0.736033	TRUE	1.28e-05	20.0063
3-phenylpropionate hydrocinnamate levels	Malignant neoplasm of head and neck	rs74432647	T	C	2	224858109	0.150663	0.0304065	7.23e-07	0.0180001	0.0594542	0.762076	TRUE	1.27e-06	24.5516
3-phenylpropionate hydrocinnamate levels	Malignant neoplasm of head and neck	rs75223710	T	C	1	246124049	-0.219819	0.0494675	8.84e-06	0.0256079	0.0782463	0.743461	TRUE	1.45e-05	19.7465
3-phenylpropionate hydrocinnamate levels	Malignant neoplasm of head and neck	rs77831208	T	C	3	110665898	0.249552	0.0549664	5.62e-06	0.131239	0.0960346	0.171757	TRUE	1.97e-05	20.6124
3-phenylpropionate hydrocinnamate levels	Malignant neoplasm of head and neck	rs78674307	G	T	3	43525745	-0.150826	0.0340435	9.41e-06	0.0997267	0.0909846	0.273042	TRUE	2.64e-05	19.6284
3-phenylpropionate hydrocinnamate levels	Malignant neoplasm of head and neck	rs79970883	T	C	13	84382959	-0.195098	0.03888	5.22e-07	-0.10848	0.0606617	0.073731	TRUE	2.96e-06	25.1798
3-phenylpropionate hydrocinnamate levels	Malignant neoplasm of head and neck	rs9510299	C	G	13	22714494	-0.0736478	0.01656	8.69e-06	0.0519218	0.0318181	0.102715	TRUE	3.54e-05	19.7788
Kynurenine levels	Malignant neoplasm of head and neck	rs10216901	T	C	8	39947074	-0.092585	0.0153069	1.46e-09	-0.0048247	0.0308949	0.875903	TRUE	2.82e-09	36.5853
Kynurenine levels	Malignant neoplasm of head and neck	rs10516101	T	C	5	173639728	-0.123617	0.0269608	4.54e-06	0.028254	0.0554185	0.610172	TRUE	8.87e-06	21.0228
Kynurenine levels	Malignant neoplasm of head and neck	rs10883982	C	A	10	104214575	-0.0787528	0.0174501	6.39e-06	-0.0443212	0.0365449	0.225211	TRUE	2.04e-05	20.3674
Kynurenine levels	Malignant neoplasm of head and neck	rs11055387	C	G	12	13367062	-0.145349	0.0321909	6.33e-06	0.044928	0.0956702	0.638631	TRUE	1.18e-05	20.3872
Kynurenine levels	Malignant neoplasm of head and neck	rs116794445	A	G	5	13501913	-0.322608	0.0709539	5.45e-06	-0.131943	0.295596	0.655336	TRUE	1.01e-05	20.6727
Kynurenine levels	Malignant neoplasm of head and neck	rs17240098	T	G	6	52270924	0.148969	0.0327399	5.36e-06	0.000661973	0.0910557	0.994199	TRUE	7.17e-06	20.7032
Kynurenine levels	Malignant neoplasm of head and neck	rs17287314	A	T	7	105966054	-0.0741746	0.0165025	6.97e-06	9.31e-06	0.0328708	0.999774	TRUE	9.2e-06	20.2028
Kynurenine levels	Malignant neoplasm of head and neck	rs3184504	C	T	12	111446804	-0.108142	0.0148104	2.84e-13	0.0671107	0.0305716	0.0281495	TRUE	7.35e-12	53.3157
Kynurenine levels	Malignant neoplasm of head and neck	rs34519073	A	G	22	49143607	0.071803	0.0160729	7.92e-06	0.0719341	0.0319801	0.0244906	TRUE	5.12e-05	19.9571
Kynurenine levels	Malignant neoplasm of head and neck	rs35223481	A	T	14	94546420	-0.105966	0.0235442	6.77e-06	-0.0156614	0.044796	0.726628	TRUE	1.16e-05	20.2565
Kynurenine levels	Malignant neoplasm of head and neck	rs4843270	A	C	16	87844466	0.205627	0.0165261	1.53e-35	-0.0458805	0.0358275	0.200336	TRUE	2.17e-33	154.817
Kynurenine levels	Malignant neoplasm of head and neck	rs55709807	A	G	2	137960969	0.178987	0.0395664	6.08e-06	0.00933743	0.0832045	0.910647	TRUE	8.75e-06	20.464
Kynurenine levels	Malignant neoplasm of head and neck	rs55879891	A	C	8	127356687	0.101148	0.0215999	2.83e-06	0.0168133	0.0404326	0.677531	TRUE	5.25e-06	21.9286
Kynurenine levels	Malignant neoplasm of head and neck	rs61825638	T	C	1	241550102	0.130031	0.0171027	2.89e-14	0.00491228	0.0354651	0.889837	TRUE	7.74e-14	57.8049
Kynurenine levels	Malignant neoplasm of head and neck	rs6440053	A	T	3	141940670	0.0964971	0.0204102	2.27e-06	0.0450685	0.0394334	0.25308	TRUE	7.36e-06	22.3529
Kynurenine levels	Malignant neoplasm of head and neck	rs6481144	C	A	10	55140633	-0.21192	0.0450635	2.57e-06	-0.0799538	0.0928561	0.38921	TRUE	6.7e-06	22.1154
Kynurenine levels	Malignant neoplasm of head and neck	rs6540080	A	G	16	87784963	-0.107927	0.0164258	5.01e-11	0.054703	0.0315694	0.0831343	TRUE	5.48e-10	43.1725
Kynurenine levels	Malignant neoplasm of head and neck	rs72761290	A	C	9	130403493	0.135722	0.0286233	2.12e-06	0.00220866	0.0577687	0.969502	TRUE	2.97e-06	22.4834
Kynurenine levels	Malignant neoplasm of head and neck	rs72789484	A	G	16	75786534	-0.144555	0.0325854	9.16e-06	0.0107597	0.0609955	0.859979	TRUE	1.36e-05	19.6798
Kynurenine levels	Malignant neoplasm of head and neck	rs75973738	A	T	14	84718587	-0.194072	0.0374159	2.14e-07	-0.00995129	0.0603613	0.869052	TRUE	3.56e-07	26.9038
Kynurenine levels	Malignant neoplasm of head and neck	rs79435381	A	G	1	75842746	-0.166018	0.0368091	6.48e-06	0.00874481	0.0610805	0.886157	TRUE	9.52e-06	20.3423
Kynurenine levels	Malignant neoplasm of head and neck	rs9821445	C	T	3	184219831	0.0994985	0.0206581	1.46e-06	-0.0667546	0.0461648	0.148176	TRUE	6.12e-06	23.1981
Kynurenine levels	Malignant neoplasm of head and neck	rs9909552	G	C	17	36834695	0.0692728	0.0155536	8.44e-06	0.0726289	0.0307643	0.0182348	TRUE	5.85e-05	19.8364
Kynurenine levels	Malignant neoplasm of head and neck	rs9933330	T	C	16	20355488	-0.103406	0.0193124	8.58e-08	-0.0157966	0.0359573	0.660432	TRUE	1.86e-07	28.6694
Kynurenine levels	Malignant neoplasm of head and neck	rs9988529	C	T	1	63194695	-0.180183	0.036929	1.07e-06	0.0680447	0.0475842	0.152721	TRUE	4.51e-06	23.8063
N-acetylglutamate levels	Malignant neoplasm of head and neck	rs10168931	A	G	2	73650092	0.123014	0.0183105	1.84e-11	0.0171689	0.0392498	0.661802	TRUE	5.3e-11	45.1345
N-acetylglutamate levels	Malignant neoplasm of head and neck	rs10762589	T	C	10	74229994	-0.0883667	0.017702	5.98e-07	-0.0406979	0.032193	0.206164	TRUE	2.22e-06	24.9191
N-acetylglutamate levels	Malignant neoplasm of head and neck	rs10854172	C	T	20	46598884	0.116341	0.01969	3.45e-09	-0.000655849	0.0372432	0.98595	TRUE	5.55e-09	34.912
N-acetylglutamate levels	Malignant neoplasm of head and neck	rs10872573	C	T	6	100362746	-0.0805091	0.0174765	4.09e-06	-0.0723397	0.0314993	0.0216446	TRUE	2.76e-05	21.2217
N-acetylglutamate levels	Malignant neoplasm of head and neck	rs10957056	C	A	8	58487627	0.087937	0.0197421	8.42e-06	0.0516787	0.042615	0.225249	TRUE	2.55e-05	19.8407
N-acetylglutamate levels	Malignant neoplasm of head and neck	rs116233634	G	A	9	14712674	0.279475	0.0616153	5.74e-06	0.14526	0.107109	0.175039	TRUE	1.97e-05	20.5735
N-acetylglutamate levels	Malignant neoplasm of head and neck	rs12070599	A	G	1	166530566	-0.0833283	0.0173446	1.55e-06	0.0357485	0.0350136	0.307259	TRUE	4.54e-06	23.0811
N-acetylglutamate levels	Malignant neoplasm of head and neck	rs12554315	A	T	9	26390175	0.155318	0.0339765	4.85e-06	-0.014729	0.0591949	0.803499	TRUE	7.64e-06	20.8971
N-acetylglutamate levels	Malignant neoplasm of head and neck	rs148804382	A	C	3	52078217	0.395956	0.0769657	2.68e-07	-0.0407851	0.192497	0.832205	TRUE	4.5e-07	26.4667
N-acetylglutamate levels	Malignant neoplasm of head and neck	rs148895950	G	T	7	118109730	-0.297994	0.0670282	8.76e-06	-0.251165	0.230133	0.275102	TRUE	2.44e-05	19.7651
N-acetylglutamate levels	Malignant neoplasm of head and neck	rs186654219	A	G	5	64819753	0.36491	0.0767441	1.99e-06	-0.258929	0.249542	0.299448	TRUE	5.79e-06	22.609
N-acetylglutamate levels	Malignant neoplasm of head and neck	rs187543759	C	T	6	77383611	-0.329606	0.0734255	7.16e-06	0.0918956	0.140217	0.512223	TRUE	1.49e-05	20.151
N-acetylglutamate levels	Malignant neoplasm of head and neck	rs2265815	G	A	9	127531312	0.0912856	0.0200603	5.35e-06	-0.0274705	0.034416	0.42476	TRUE	1.25e-05	20.7076
N-acetylglutamate levels	Malignant neoplasm of head and neck	rs2803552	C	T	10	86543369	-0.205145	0.0419759	1.02e-06	-0.0758479	0.105083	0.470422	TRUE	2.44e-06	23.8848
N-acetylglutamate levels	Malignant neoplasm of head and neck	rs28690110	T	C	17	43990158	-0.0796679	0.017735	7.05e-06	-0.0278353	0.0313378	0.374414	TRUE	1.72e-05	20.1792
N-acetylglutamate levels	Malignant neoplasm of head and neck	rs4336667	A	G	9	105978380	-0.0726878	0.0157023	3.67e-06	0.0805038	0.0301133	0.00750948	TRUE	3.24e-05	21.4287
N-acetylglutamate levels	Malignant neoplasm of head and neck	rs60665648	C	T	13	41455862	-0.261085	0.0554528	2.5e-06	-0.0556342	0.158054	0.724843	TRUE	4.34e-06	22.1675
N-acetylglutamate levels	Malignant neoplasm of head and neck	rs7154858	C	T	14	70529167	0.0944413	0.0212157	8.53e-06	0.0651086	0.049696	0.190149	TRUE	2.76e-05	19.8157
N-acetylglutamate levels	Malignant neoplasm of head and neck	rs76105072	C	T	4	157967616	0.178385	0.0390113	4.82e-06	-0.0805433	0.0878836	0.359416	TRUE	1.23e-05	20.9091
N-acetylglutamate levels	Malignant neoplasm of head and neck	rs79132971	A	C	2	3293263	0.132736	0.0296366	7.51e-06	-0.0529302	0.0644613	0.41158	TRUE	1.75e-05	20.0595
Glycerol 3-phosphate levels	Malignant neoplasm of head and neck	rs10521085	T	C	16	7662319	-0.113394	0.0249262	5.39e-06	-0.061981	0.053348	0.245306	TRUE	1.67e-05	20.6951
Glycerol 3-phosphate levels	Malignant neoplasm of head and neck	rs113971921	T	C	4	108745728	0.0971709	0.0213914	5.56e-06	-0.043143	0.0425109	0.310167	TRUE	1.55e-05	20.6345
Glycerol 3-phosphate levels	Malignant neoplasm of head and neck	rs11603769	C	G	11	98185552	0.229614	0.0511828	7.25e-06	-0.321132	0.146343	0.0282079	TRUE	4.54e-05	20.1256
Glycerol 3-phosphate levels	Malignant neoplasm of head and neck	rs117110311	C	G	11	107383264	0.488462	0.106255	4.28e-06	-0.121214	0.122127	0.320943	TRUE	1.19e-05	21.1331
Glycerol 3-phosphate levels	Malignant neoplasm of head and neck	rs118152300	T	G	10	120249022	0.167422	0.0374675	7.88e-06	-0.18995	0.0924694	0.0399577	TRUE	4.44e-05	19.9671
Glycerol 3-phosphate levels	Malignant neoplasm of head and neck	rs118174096	T	C	6	112661622	-0.281275	0.06139	4.61e-06	-0.123621	0.106789	0.247019	TRUE	1.44e-05	20.9926
Glycerol 3-phosphate levels	Malignant neoplasm of head and neck	rs12770630	T	C	10	109776626	-0.115058	0.0235144	9.93e-07	-0.0119016	0.0512566	0.816386	TRUE	1.66e-06	23.9423
Glycerol 3-phosphate levels	Malignant neoplasm of head and neck	rs138201625	C	G	1	158472466	0.330102	0.0688063	1.61e-06	-0.0997928	0.150671	0.507764	TRUE	3.68e-06	23.0165
Glycerol 3-phosphate levels	Malignant neoplasm of head and neck	rs143671553	G	A	6	76893247	-0.236422	0.0500149	2.28e-06	-0.00217966	0.138022	0.9874	TRUE	3.13e-06	22.3448
Glycerol 3-phosphate levels	Malignant neoplasm of head and neck	rs149000340	T	C	2	207084178	-0.283142	0.059454	1.91e-06	-0.062233	0.150956	0.68015	TRUE	3.59e-06	22.6802
Glycerol 3-phosphate levels	Malignant neoplasm of head and neck	rs149344982	A	G	1	21563267	0.321236	0.0677323	2.11e-06	0.128338	0.175362	0.464262	TRUE	5.02e-06	22.4935
Glycerol 3-phosphate levels	Malignant neoplasm of head and neck	rs162416	G	T	3	324356	0.0765529	0.0172667	9.27e-06	0.0672898	0.0327957	0.0401902	TRUE	5.14e-05	19.6564
Glycerol 3-phosphate levels	Malignant neoplasm of head and neck	rs16840029	A	G	1	240441410	0.170339	0.0376776	6.16e-06	0.0699832	0.120409	0.561097	TRUE	1.25e-05	20.4391
Glycerol 3-phosphate levels	Malignant neoplasm of head and neck	rs1780318	T	A	1	21569132	0.448805	0.0333781	3.24e-41	-0.0585567	0.0570903	0.30504	TRUE	5.35e-39	180.797
Glycerol 3-phosphate levels	Malignant neoplasm of head and neck	rs186366783	A	T	20	5516581	0.2955	0.0524575	1.77e-08	0.0800741	0.151046	0.59602	TRUE	4.41e-08	31.7322
Glycerol 3-phosphate levels	Malignant neoplasm of head and neck	rs186970614	C	G	20	42205095	0.354048	0.07965	8.79e-06	-0.0842379	0.107609	0.433739	TRUE	2.02e-05	19.7584
Glycerol 3-phosphate levels	Malignant neoplasm of head and neck	rs337370	T	C	5	177500083	-0.0731129	0.0158083	3.75e-06	-0.0376483	0.0301395	0.211616	TRUE	1.27e-05	21.3903
Glycerol 3-phosphate levels	Malignant neoplasm of head and neck	rs3750309	G	T	8	60876009	0.0779824	0.015705	6.85e-07	-0.0249667	0.0300877	0.406654	TRUE	1.86e-06	24.6557
Glycerol 3-phosphate levels	Malignant neoplasm of head and neck	rs4709324	C	T	6	159442131	-0.0959369	0.0210023	4.93e-06	0.0198218	0.0390102	0.611371	TRUE	9.56e-06	20.8659
Glycerol 3-phosphate levels	Malignant neoplasm of head and neck	rs537609697	G	A	16	33920063	-0.424592	0.0873416	1.17e-06	0.074441	0.082114	0.364641	TRUE	3.27e-06	23.632
Glycerol 3-phosphate levels	Malignant neoplasm of head and neck	rs56704741	C	T	1	21378351	-0.104833	0.0165102	2.16e-10	-0.00291263	0.0317013	0.926795	TRUE	4.14e-10	40.3173
Glycerol 3-phosphate levels	Malignant neoplasm of head and neck	rs6695630	G	C	1	39602239	-0.110939	0.0235356	2.43e-06	0.0983657	0.0463033	0.0336388	TRUE	1.6e-05	22.2187
Glycerol 3-phosphate levels	Malignant neoplasm of head and neck	rs6945869	T	C	7	154196642	-0.18358	0.0411328	8.08e-06	0.0301474	0.0606981	0.619415	TRUE	1.52e-05	19.9193
Glycerol 3-phosphate levels	Malignant neoplasm of head and neck	rs72650882	C	T	1	20713817	0.193643	0.0400346	1.32e-06	-0.0778586	0.0752297	0.300694	TRUE	4.06e-06	23.3955
Glycerol 3-phosphate levels	Malignant neoplasm of head and neck	rs72852030	T	C	2	29222247	0.269297	0.0591747	5.34e-06	0.201619	0.0921535	0.0286794	TRUE	3.42e-05	20.7105
Glycerol 3-phosphate levels	Malignant neoplasm of head and neck	rs7319463	A	G	13	31418470	-0.217628	0.0465571	2.95e-06	0.0760576	0.0871506	0.382819	TRUE	7.68e-06	21.8503
Glycerol 3-phosphate levels	Malignant neoplasm of head and neck	rs73499488	G	C	11	80347492	0.248377	0.0518527	1.67e-06	-0.119374	0.143503	0.40549	TRUE	4.34e-06	22.9446
Glycerol 3-phosphate levels	Malignant neoplasm of head and neck	rs74622263	G	A	16	87361698	-0.148881	0.0334532	8.57e-06	0.112802	0.0725611	0.120046	TRUE	3.4e-05	19.8063
Glycerol 3-phosphate levels	Malignant neoplasm of head and neck	rs75198564	G	A	12	125321224	0.0914908	0.0201541	5.64e-06	-0.0787389	0.0434476	0.0699439	TRUE	2.77e-05	20.6076
Glycerol 3-phosphate levels	Malignant neoplasm of head and neck	rs79393239	T	C	4	184336884	-0.213038	0.0470789	6.04e-06	-0.0132933	0.132892	0.920319	TRUE	8.6e-06	20.4768
Glycerol 3-phosphate levels	Malignant neoplasm of head and neck	rs7968044	C	A	12	97298167	-0.0992173	0.022321	8.79e-06	-0.0674411	0.0540753	0.212335	TRUE	2.81e-05	19.7582
Imidazole lactate levels	Malignant neoplasm of head and neck	rs10277377	T	C	7	54909022	0.116516	0.0256952	5.77e-06	-0.0321441	0.0436452	0.461435	TRUE	1.32e-05	20.5621
Imidazole lactate levels	Malignant neoplasm of head and neck	rs10774021	T	C	12	240132	0.194878	0.0158871	1.37e-34	0.00843711	0.0324352	0.79477	TRUE	2.45e-33	150.465
Imidazole lactate levels	Malignant neoplasm of head and neck	rs11076256	T	C	16	58718562	0.714384	0.0271182	6.12e-153	-0.0207959	0.0649708	0.748907	TRUE	1.43e-144	693.972
Imidazole lactate levels	Malignant neoplasm of head and neck	rs11672362	T	C	19	43645748	0.184489	0.0415283	8.89e-06	-0.186298	0.158651	0.24029	TRUE	2.71e-05	19.7357
Imidazole lactate levels	Malignant neoplasm of head and neck	rs116793365	G	A	3	37065699	-0.300561	0.0670653	7.41e-06	-0.00738028	0.0631831	0.907012	TRUE	1.06e-05	20.0849
Imidazole lactate levels	Malignant neoplasm of head and neck	rs12601778	T	C	17	82233472	-0.107145	0.0153104	2.59e-12	0.0532927	0.0301594	0.0772218	TRUE	3.6e-11	48.9746
Imidazole lactate levels	Malignant neoplasm of head and neck	rs143277630	T	C	16	58781671	-0.312217	0.0355437	1.58e-18	-0.0997492	0.07564	0.187257	TRUE	2.98e-17	77.1592
Imidazole lactate levels	Malignant neoplasm of head and neck	rs1441770	A	G	8	19899808	-0.0757838	0.0157461	1.49e-06	0.00351183	0.0303512	0.907885	TRUE	2.24e-06	23.1636
Imidazole lactate levels	Malignant neoplasm of head and neck	rs145281230	G	A	3	50205849	-0.439015	0.0738951	2.83e-09	0.0528576	0.165548	0.749508	TRUE	6.26e-09	35.2962
Imidazole lactate levels	Malignant neoplasm of head and neck	rs146849590	C	A	12	89073057	-0.504435	0.114153	9.92e-06	0.104055	0.772525	0.892853	TRUE	1.43e-05	19.527
Imidazole lactate levels	Malignant neoplasm of head and neck	rs148327605	T	C	10	92225957	0.137958	0.0306471	6.75e-06	-0.028662	0.05929	0.628798	TRUE	1.27e-05	20.2635
Imidazole lactate levels	Malignant neoplasm of head and neck	rs149262976	C	T	7	79487462	0.405513	0.0885376	4.65e-06	-0.413368	0.222347	0.0630101	TRUE	2.41e-05	20.9775
Imidazole lactate levels	Malignant neoplasm of head and neck	rs150565193	T	C	3	26721560	-0.248798	0.0546598	5.32e-06	-0.0681553	0.0650059	0.294432	TRUE	1.53e-05	20.7185
Imidazole lactate levels	Malignant neoplasm of head and neck	rs183176218	A	T	16	83825508	-0.173245	0.0390076	8.94e-06	0.0466422	0.0929526	0.615819	TRUE	1.69e-05	19.7253
Imidazole lactate levels	Malignant neoplasm of head and neck	rs2229742	C	G	21	14966851	0.116801	0.0254704	4.52e-06	0.00523644	0.0480066	0.913141	TRUE	6.56e-06	21.0291
Imidazole lactate levels	Malignant neoplasm of head and neck	rs2315488	A	G	4	139202403	-0.0871675	0.0184136	2.2e-06	-0.0234726	0.037772	0.534317	TRUE	4.83e-06	22.4095
Imidazole lactate levels	Malignant neoplasm of head and neck	rs2805103	A	T	9	128836618	0.0969957	0.0168381	8.39e-09	-0.0236071	0.0357619	0.509178	TRUE	2.44e-08	33.1832
Imidazole lactate levels	Malignant neoplasm of head and neck	rs28410020	C	G	4	3849751	0.0844789	0.0176684	1.74e-06	-0.0051995	0.0371924	0.888818	TRUE	2.66e-06	22.8614
Imidazole lactate levels	Malignant neoplasm of head and neck	rs3765719	C	T	1	3687327	0.126601	0.0281066	6.66e-06	-0.000880897	0.0464685	0.984876	TRUE	8.93e-06	20.2889
Imidazole lactate levels	Malignant neoplasm of head and neck	rs4150575	T	C	11	18334919	0.107027	0.0165673	1.05e-10	-0.0348604	0.0330672	0.291778	TRUE	5.52e-10	41.7333
Imidazole lactate levels	Malignant neoplasm of head and neck	rs490379	C	A	1	88252216	-0.133215	0.0219505	1.29e-09	0.0374154	0.0514624	0.467199	TRUE	4.34e-09	36.8313
Imidazole lactate levels	Malignant neoplasm of head and neck	rs61774831	A	C	1	53879416	0.317674	0.0703736	6.36e-06	0.0270322	0.125936	0.83004	TRUE	9.87e-06	20.3772
Imidazole lactate levels	Malignant neoplasm of head and neck	rs61798917	A	G	1	89040410	0.0769112	0.0155656	7.77e-07	0.0653674	0.0339949	0.0544979	TRUE	4.91e-06	24.4145
Imidazole lactate levels	Malignant neoplasm of head and neck	rs72933650	T	C	6	105879701	0.132911	0.0300497	9.73e-06	-0.019232	0.0562673	0.732502	TRUE	1.63e-05	19.5633
Imidazole lactate levels	Malignant neoplasm of head and neck	rs72943057	C	T	6	106574147	-0.219653	0.0494957	9.09e-06	0.211137	0.137575	0.124858	TRUE	3.56e-05	19.6942
Imidazole lactate levels	Malignant neoplasm of head and neck	rs7530513	A	G	1	88944228	0.397623	0.0144873	7.7e-166	-0.0591425	0.030122	0.0495964	TRUE	2.06e-153	753.3
Imidazole lactate levels	Malignant neoplasm of head and neck	rs7563086	T	C	2	46142357	0.14342	0.0297498	1.43e-06	-0.0214572	0.0604075	0.722435	TRUE	2.6e-06	23.2408
Imidazole lactate levels	Malignant neoplasm of head and neck	rs9878908	T	C	3	12260963	-0.086292	0.0187632	4.25e-06	0.0323288	0.0376154	0.390088	TRUE	1.08e-05	21.1508
4-guanidinobutanoate levels	Malignant neoplasm of head and neck	rs11260738	A	G	1	16374298	-0.0674824	0.014947	6.34e-06	-0.0365762	0.0302866	0.227175	TRUE	2e-05	20.3832
4-guanidinobutanoate levels	Malignant neoplasm of head and neck	rs112807038	T	C	18	14342105	0.185925	0.0407482	5.05e-06	0.0881195	0.113177	0.436218	TRUE	1.19e-05	20.8189
4-guanidinobutanoate levels	Malignant neoplasm of head and neck	rs114708452	T	C	3	146791475	0.193902	0.039056	6.88e-07	0.163977	0.13479	0.223783	TRUE	2.52e-06	24.6484
4-guanidinobutanoate levels	Malignant neoplasm of head and neck	rs11580678	T	G	1	90159570	-0.0749203	0.0161818	3.66e-06	0.0375715	0.0321099	0.241965	TRUE	1.17e-05	21.4361
4-guanidinobutanoate levels	Malignant neoplasm of head and neck	rs11787780	T	C	9	133589988	0.0743765	0.0165161	6.69e-06	0.0510943	0.0319363	0.109625	TRUE	2.78e-05	20.2795
4-guanidinobutanoate levels	Malignant neoplasm of head and neck	rs12145688	G	T	1	16416847	0.0783759	0.01516	2.34e-07	-0.0242866	0.030427	0.424758	TRUE	6.52e-07	26.728
4-guanidinobutanoate levels	Malignant neoplasm of head and neck	rs13107325	T	C	4	102267552	0.131282	0.0286355	4.55e-06	0.113416	0.126004	0.368069	TRUE	1.18e-05	21.0185
4-guanidinobutanoate levels	Malignant neoplasm of head and neck	rs140852306	T	C	9	95736243	-0.128618	0.0280679	4.6e-06	-0.131939	0.0683606	0.0536019	TRUE	2.48e-05	20.9983
4-guanidinobutanoate levels	Malignant neoplasm of head and neck	rs150629268	T	G	8	24506353	0.220045	0.0478751	4.3e-06	-0.0800013	0.100598	0.426466	TRUE	1.03e-05	21.1253
4-guanidinobutanoate levels	Malignant neoplasm of head and neck	rs151040866	A	G	4	6543550	-0.159233	0.0326279	1.06e-06	0.0714134	0.0840815	0.395694	TRUE	2.85e-06	23.817
4-guanidinobutanoate levels	Malignant neoplasm of head and neck	rs3737704	C	A	1	15487474	-0.450808	0.0141416	1e-200	-0.01341	0.0318409	0.673642	TRUE	3.94e-208	1016.22
4-guanidinobutanoate levels	Malignant neoplasm of head and neck	rs45622433	A	G	14	75023053	-0.392152	0.0846735	3.63e-06	-0.103099	0.0956735	0.281207	TRUE	1.08e-05	21.4493
4-guanidinobutanoate levels	Malignant neoplasm of head and neck	rs57389554	A	G	2	151848216	-0.14118	0.0313033	6.48e-06	-0.0976429	0.0553859	0.0779076	TRUE	3.02e-05	20.3407
4-guanidinobutanoate levels	Malignant neoplasm of head and neck	rs61287921	A	G	6	89346157	-0.307334	0.06837	6.95e-06	-0.0843685	0.348105	0.808497	TRUE	1.09e-05	20.2065
4-guanidinobutanoate levels	Malignant neoplasm of head and neck	rs61991622	A	G	14	41384425	0.139752	0.0309457	6.3e-06	-0.0247102	0.0807926	0.759721	TRUE	1.04e-05	20.3946
4-guanidinobutanoate levels	Malignant neoplasm of head and neck	rs706151	G	A	7	134425414	0.0669338	0.0149986	8.09e-06	-0.022804	0.0302175	0.450452	TRUE	1.83e-05	19.9154
4-guanidinobutanoate levels	Malignant neoplasm of head and neck	rs72632963	C	T	11	12411139	-0.272225	0.0611352	8.47e-06	-0.00923356	0.0617088	0.881056	TRUE	1.24e-05	19.8277
4-guanidinobutanoate levels	Malignant neoplasm of head and neck	rs7380998	G	A	5	112609807	-0.179866	0.0385778	3.13e-06	0.189875	0.105465	0.0718042	TRUE	1.59e-05	21.7382
4-guanidinobutanoate levels	Malignant neoplasm of head and neck	rs77951681	C	T	18	21587191	0.101923	0.021744	2.77e-06	0.062181	0.0534074	0.244312	TRUE	8.93e-06	21.9718
4-guanidinobutanoate levels	Malignant neoplasm of head and neck	rs7969761	T	C	12	246676	0.0903542	0.0151665	2.56e-09	-0.0414562	0.0302403	0.170408	TRUE	1.51e-08	35.4916
Glucuronate levels	Malignant neoplasm of head and neck	rs10898981	C	A	11	74381420	0.0773381	0.0164678	2.65e-06	0.00821475	0.0337648	0.807778	TRUE	4.27e-06	22.0554
Glucuronate levels	Malignant neoplasm of head and neck	rs111273747	G	A	2	54160481	0.349979	0.0761519	4.31e-06	-0.0138251	0.156853	0.929765	TRUE	6.1e-06	21.1214
Glucuronate levels	Malignant neoplasm of head and neck	rs116932970	C	A	22	18070390	0.16785	0.0379049	9.5e-06	0.0418012	0.0771793	0.588086	TRUE	1.82e-05	19.6088
Glucuronate levels	Malignant neoplasm of head and neck	rs117910752	G	A	8	37721648	0.185814	0.0381401	1.11e-06	-0.0131207	0.099102	0.894671	TRUE	1.68e-06	23.7352
Glucuronate levels	Malignant neoplasm of head and neck	rs12050756	G	A	15	32792425	0.199795	0.0437976	5.07e-06	-0.0581662	0.0449569	0.195726	TRUE	1.71e-05	20.8098
Glucuronate levels	Malignant neoplasm of head and neck	rs12092559	T	G	1	53119153	-0.106219	0.0234488	5.9e-06	0.0424043	0.0460451	0.357087	TRUE	1.51e-05	20.5193
Glucuronate levels	Malignant neoplasm of head and neck	rs140946796	G	T	3	13141142	0.373006	0.0808908	4e-06	0.286698	0.30798	0.351908	TRUE	1.05e-05	21.2634
Glucuronate levels	Malignant neoplasm of head and neck	rs141615044	A	C	9	129612425	0.336958	0.0744002	5.93e-06	0.025677	0.0863423	0.766172	TRUE	9.69e-06	20.5118
Glucuronate levels	Malignant neoplasm of head and neck	rs150551895	T	C	21	17149914	0.264587	0.0586271	6.39e-06	-0.360308	0.207148	0.0819691	TRUE	2.89e-05	20.3676
Glucuronate levels	Malignant neoplasm of head and neck	rs1561398	T	C	5	72190958	-0.0832245	0.0178383	3.08e-06	-0.0372302	0.0398598	0.350289	TRUE	8.24e-06	21.7668
Glucuronate levels	Malignant neoplasm of head and neck	rs189957470	T	C	12	56534866	-0.288782	0.0611897	2.36e-06	0.048538	0.0876302	0.57965	TRUE	4.84e-06	22.2733
Glucuronate levels	Malignant neoplasm of head and neck	rs1959120	T	A	14	101101893	-0.071683	0.0156366	4.56e-06	0.0440574	0.0310712	0.156206	TRUE	1.69e-05	21.0159
Glucuronate levels	Malignant neoplasm of head and neck	rs62391856	T	C	5	126449075	0.0882028	0.0192251	4.48e-06	0.0469559	0.0343382	0.171483	TRUE	1.6e-05	21.0488
Glucuronate levels	Malignant neoplasm of head and neck	rs6539427	C	T	12	108450527	-0.0846334	0.0184289	4.38e-06	-0.0150237	0.0332899	0.651774	TRUE	8.1e-06	21.0904
Glucuronate levels	Malignant neoplasm of head and neck	rs7510321	C	T	21	31524330	0.0811601	0.0183015	9.22e-06	-0.037509	0.03502	0.284136	TRUE	2.56e-05	19.6658
Glucuronate levels	Malignant neoplasm of head and neck	rs9491556	T	C	6	98429880	0.419107	0.0935382	7.44e-06	-0.181212	0.315737	0.566014	TRUE	1.47e-05	20.0758
Ribitol levels	Malignant neoplasm of head and neck	rs111422112	C	T	22	23574266	0.342769	0.075336	5.37e-06	-0.0971755	0.137775	0.48061	TRUE	1.19e-05	20.7013
Ribitol levels	Malignant neoplasm of head and neck	rs111534509	A	G	5	97927918	0.157601	0.034992	6.67e-06	-0.0703346	0.0487585	0.149159	TRUE	2.48e-05	20.2853
Ribitol levels	Malignant neoplasm of head and neck	rs113682909	C	G	8	67846768	-0.405067	0.0804974	4.85e-07	0.126769	0.0838022	0.130352	TRUE	2.28e-06	25.3215
Ribitol levels	Malignant neoplasm of head and neck	rs115232717	G	A	5	62246077	-0.516457	0.0995462	2.12e-07	-0.0871598	0.18004	0.628304	TRUE	4.58e-07	26.9165
Ribitol levels	Malignant neoplasm of head and neck	rs117035597	A	C	22	36220843	-0.164258	0.0368759	8.41e-06	-0.0252956	0.0651189	0.697681	TRUE	1.46e-05	19.8412
Ribitol levels	Malignant neoplasm of head and neck	rs117587050	C	T	11	105893774	0.301156	0.0631777	1.87e-06	-0.0865335	0.078169	0.268292	TRUE	5.92e-06	22.7225
Ribitol levels	Malignant neoplasm of head and neck	rs12144476	C	T	1	184922992	0.222626	0.0482583	3.96e-06	-0.0473922	0.130918	0.717353	TRUE	6.94e-06	21.2818
Ribitol levels	Malignant neoplasm of head and neck	rs12625462	A	G	20	860453	0.100419	0.0222218	6.21e-06	-0.052132	0.0551791	0.344772	TRUE	1.63e-05	20.4208
Ribitol levels	Malignant neoplasm of head and neck	rs13046014	C	G	21	23833029	0.143955	0.0298658	1.44e-06	-0.042164	0.0723585	0.560088	TRUE	3.09e-06	23.233
Ribitol levels	Malignant neoplasm of head and neck	rs13100424	G	C	3	62130041	0.294562	0.0550166	8.6e-08	0.00343347	0.112459	0.975644	TRUE	1.3e-07	28.6659
Ribitol levels	Malignant neoplasm of head and neck	rs1420467	A	G	3	169009292	0.0920482	0.0191097	1.46e-06	-0.0116154	0.0381362	0.760689	TRUE	2.53e-06	23.2019
Ribitol levels	Malignant neoplasm of head and neck	rs142220999	T	C	10	18476449	0.334271	0.0744908	7.21e-06	0.135881	0.186633	0.466575	TRUE	1.61e-05	20.1369
Ribitol levels	Malignant neoplasm of head and neck	rs144424724	T	C	7	3631189	-0.331572	0.0738799	7.19e-06	0.00036676	0.262861	0.998887	TRUE	9.46e-06	20.142
Ribitol levels	Malignant neoplasm of head and neck	rs145095548	C	A	14	80786850	0.524916	0.112951	3.36e-06	-0.060101	0.0838398	0.473464	TRUE	7.71e-06	21.5973
Ribitol levels	Malignant neoplasm of head and neck	rs183901354	T	C	13	32328310	-0.901248	0.188913	1.84e-06	0.00405605	0.0683518	0.952681	TRUE	2.62e-06	22.7596
Ribitol levels	Malignant neoplasm of head and neck	rs186730428	G	A	5	119601173	-0.0721017	0.0158572	5.44e-06	0.0292394	0.0323899	0.366667	TRUE	1.39e-05	20.6746
Ribitol levels	Malignant neoplasm of head and neck	rs2186050	C	G	9	129603702	-0.0781457	0.0165737	2.42e-06	0.00984582	0.0309797	0.750625	TRUE	4.17e-06	22.2316
Ribitol levels	Malignant neoplasm of head and neck	rs2744764	T	C	1	25722122	0.117358	0.0259235	5.98e-06	-0.0052015	0.0498911	0.916965	TRUE	8.53e-06	20.4945
Ribitol levels	Malignant neoplasm of head and neck	rs34552467	C	A	16	88476287	0.0748839	0.0166187	6.61e-06	-0.0468588	0.0324142	0.148283	TRUE	2.46e-05	20.3041
Ribitol levels	Malignant neoplasm of head and neck	rs3845611	G	T	1	13580483	-0.104901	0.0226947	3.8e-06	-0.00429917	0.0403643	0.915178	TRUE	5.5e-06	21.3654
Ribitol levels	Malignant neoplasm of head and neck	rs60688348	C	A	7	157052597	0.0788168	0.0175391	7e-06	0.00704019	0.0314518	0.822881	TRUE	1.08e-05	20.194
Ribitol levels	Malignant neoplasm of head and neck	rs62058095	C	G	17	57525201	-0.355229	0.07998	8.93e-06	0.149944	0.189494	0.428776	TRUE	2.06e-05	19.7267
Ribitol levels	Malignant neoplasm of head and neck	rs7190382	T	A	16	77504386	-0.0809751	0.0163858	7.74e-07	0.00721426	0.0323398	0.823476	TRUE	1.29e-06	24.4212
Ribitol levels	Malignant neoplasm of head and neck	rs7252227	T	G	19	40795210	-0.0705068	0.0155659	5.91e-06	0.0142792	0.0315802	0.651157	TRUE	1.09e-05	20.517
Ribitol levels	Malignant neoplasm of head and neck	rs72688441	A	G	1	45585381	-0.603321	0.0335227	2.04e-72	-0.00866489	0.0480521	0.856899	TRUE	1.58e-69	323.906
Ribitol levels	Malignant neoplasm of head and neck	rs72722075	T	C	15	45031276	-0.141262	0.0235479	1.99e-09	-0.0635883	0.0453308	0.160688	TRUE	1.22e-08	35.9871
Ribitol levels	Malignant neoplasm of head and neck	rs73217598	A	G	8	14190551	0.307856	0.0648737	2.08e-06	-0.0326661	0.141696	0.817675	TRUE	3.37e-06	22.5195
Ribitol levels	Malignant neoplasm of head and neck	rs73248229	G	T	4	41028911	-0.190145	0.0417423	5.23e-06	-0.0883085	0.100176	0.37803	TRUE	1.32e-05	20.75
Ribitol levels	Malignant neoplasm of head and neck	rs73317157	A	G	12	66992819	-0.122647	0.0273357	7.23e-06	0.0429352	0.0769517	0.576879	TRUE	1.43e-05	20.1304
Ribitol levels	Malignant neoplasm of head and neck	rs74995512	A	G	2	54360165	-0.331117	0.0720991	4.38e-06	0.138969	0.154271	0.367687	TRUE	1.13e-05	21.0913
Ribitol levels	Malignant neoplasm of head and neck	rs77703857	T	C	8	13054916	0.191571	0.0432535	9.47e-06	0.203115	0.0947262	0.032014	TRUE	5.53e-05	19.6163
Ribitol levels	Malignant neoplasm of head and neck	rs77987208	C	T	12	4758793	-0.117677	0.0227397	2.28e-07	0.0535146	0.0396905	0.177563	TRUE	9.91e-07	26.7802
Ribitol levels	Malignant neoplasm of head and neck	rs7903429	T	C	10	68178595	0.0970626	0.0205295	2.27e-06	0.014945	0.038061	0.69457	TRUE	4.15e-06	22.3536
Ribitol levels	Malignant neoplasm of head and neck	rs80012250	G	A	7	8248643	-0.164302	0.0363521	6.19e-06	-0.0866643	0.0878184	0.323712	TRUE	1.67e-05	20.428
Glycodeoxycholate levels	Malignant neoplasm of head and neck	rs115155467	G	A	16	22060895	-0.460446	0.0942028	1.02e-06	-0.04283	0.122897	0.727463	TRUE	1.74e-06	23.8908
Glycodeoxycholate levels	Malignant neoplasm of head and neck	rs115480587	G	A	4	35291120	-0.243568	0.0535613	5.43e-06	0.0426363	0.0821565	0.603786	TRUE	9.84e-06	20.6794
Glycodeoxycholate levels	Malignant neoplasm of head and neck	rs118040844	A	T	17	14355668	0.429065	0.0950748	6.39e-06	0.0948638	0.267015	0.722384	TRUE	1.03e-05	20.3665
Glycodeoxycholate levels	Malignant neoplasm of head and neck	rs13101279	A	G	4	43747301	0.0770005	0.0172893	8.44e-06	-0.0157848	0.0325951	0.628194	TRUE	1.47e-05	19.835
Glycodeoxycholate levels	Malignant neoplasm of head and neck	rs146174820	A	G	2	68387100	-0.286214	0.0611534	2.87e-06	0.0469589	0.17794	0.791854	TRUE	4.45e-06	21.9049
Glycodeoxycholate levels	Malignant neoplasm of head and neck	rs2155345	T	G	11	106056961	-0.0810837	0.0182146	8.52e-06	0.0502355	0.0331236	0.129366	TRUE	2.91e-05	19.8165
Glycodeoxycholate levels	Malignant neoplasm of head and neck	rs2290258	C	A	2	99400611	0.124683	0.0274227	5.45e-06	-0.033943	0.0563685	0.547066	TRUE	1.04e-05	20.6726
Glycodeoxycholate levels	Malignant neoplasm of head and neck	rs2351511	T	C	14	61082729	0.322661	0.0724084	8.35e-06	0.0585986	0.175499	0.738458	TRUE	1.32e-05	19.8571
Glycodeoxycholate levels	Malignant neoplasm of head and neck	rs3132031	C	G	2	114219580	0.136212	0.0306465	8.81e-06	0.00391155	0.0490543	0.936445	TRUE	1.17e-05	19.7546
Glycodeoxycholate levels	Malignant neoplasm of head and neck	rs55917677	T	C	4	153779899	0.0908851	0.0199131	5.02e-06	-0.0627429	0.0338633	0.0639072	TRUE	2.21e-05	20.8309
Glycodeoxycholate levels	Malignant neoplasm of head and neck	rs60930884	G	T	3	70517313	-0.127602	0.028606	8.17e-06	-0.0444881	0.0480137	0.35415	TRUE	1.91e-05	19.8976
Glycodeoxycholate levels	Malignant neoplasm of head and neck	rs62448268	A	G	7	22789845	0.0953227	0.0205955	3.69e-06	0.0263582	0.0350178	0.451624	TRUE	7.95e-06	21.4214
Glycodeoxycholate levels	Malignant neoplasm of head and neck	rs73153108	T	C	3	27092670	0.230561	0.0515713	7.8e-06	-0.0297536	0.130767	0.82001	TRUE	1.15e-05	19.9874
Glycodeoxycholate levels	Malignant neoplasm of head and neck	rs7403557	G	A	15	27057832	0.101229	0.019175	1.3e-07	0.0141902	0.0320214	0.657658	TRUE	2.55e-07	27.8701
Glycodeoxycholate levels	Malignant neoplasm of head and neck	rs74927400	T	C	11	75231821	0.330046	0.0678883	1.16e-06	-0.154002	0.109453	0.159422	TRUE	4.2e-06	23.6352
Glycodeoxycholate levels	Malignant neoplasm of head and neck	rs75878687	C	G	9	7721779	0.274662	0.0617298	8.61e-06	-0.104166	0.118744	0.380358	TRUE	1.94e-05	19.7974
Glycodeoxycholate levels	Malignant neoplasm of head and neck	rs7687207	G	A	4	89128817	0.0783161	0.0172861	5.88e-06	0.00521252	0.0316602	0.869228	TRUE	8.37e-06	20.5262
Glycodeoxycholate levels	Malignant neoplasm of head and neck	rs76962381	T	C	8	58264401	-0.10889	0.0207547	1.55e-07	-0.00779668	0.0446905	0.861504	TRUE	2.45e-07	27.526
Glycodeoxycholate levels	Malignant neoplasm of head and neck	rs80078071	A	G	4	180100099	0.0973519	0.0216891	7.17e-06	0.0400918	0.0350177	0.25225	TRUE	1.94e-05	20.1468
Glycodeoxycholate levels	Malignant neoplasm of head and neck	rs9514591	C	T	13	106902887	-0.0820086	0.0184498	8.79e-06	-0.0594293	0.0336146	0.0770673	TRUE	3.51e-05	19.7577
Theobromine levels	Malignant neoplasm of head and neck	rs113666924	A	G	22	40846014	-0.199128	0.043086	3.81e-06	0.0142147	0.0565962	0.80169	TRUE	6.15e-06	21.3596
Theobromine levels	Malignant neoplasm of head and neck	rs115810418	T	A	2	105327409	0.173537	0.0370651	2.84e-06	-0.129905	0.119234	0.275933	TRUE	8.66e-06	21.9207
Theobromine levels	Malignant neoplasm of head and neck	rs11653172	G	A	17	12739959	-0.0719812	0.0161773	8.61e-06	0.0309275	0.0304127	0.309188	TRUE	2.33e-05	19.7982
Theobromine levels	Malignant neoplasm of head and neck	rs11657948	A	G	17	9168331	0.119169	0.026931	9.64e-06	-0.107291	0.0603032	0.075209	TRUE	4.4e-05	19.5804
Theobromine levels	Malignant neoplasm of head and neck	rs116892987	A	G	6	102527357	-0.329003	0.0711461	3.76e-06	0.205184	0.305458	0.501758	TRUE	8.3e-06	21.3844
Theobromine levels	Malignant neoplasm of head and neck	rs117966480	C	A	9	126819947	-0.322677	0.0654721	8.29e-07	-0.229025	0.144648	0.113347	TRUE	3.97e-06	24.2898
Theobromine levels	Malignant neoplasm of head and neck	rs12431055	T	C	13	29639326	0.128412	0.0287893	8.18e-06	-0.010833	0.0628513	0.863155	TRUE	1.22e-05	19.8952
Theobromine levels	Malignant neoplasm of head and neck	rs12549440	T	C	8	122576372	0.0794261	0.0165038	1.49e-06	0.0238157	0.0303748	0.433004	TRUE	3.74e-06	23.1611
Theobromine levels	Malignant neoplasm of head and neck	rs13065149	T	G	3	176871340	-0.0774221	0.0160933	1.5e-06	-0.00161307	0.0301412	0.95732	TRUE	2.15e-06	23.1441
Theobromine levels	Malignant neoplasm of head and neck	rs139776	T	C	22	24917479	-0.0834689	0.0169698	8.71e-07	0.0501851	0.0326038	0.123745	TRUE	4.02e-06	24.1933
Theobromine levels	Malignant neoplasm of head and neck	rs144661998	A	G	10	105655335	0.0958879	0.0213092	6.8e-06	-0.0257075	0.0471182	0.585344	TRUE	1.33e-05	20.2485
Theobromine levels	Malignant neoplasm of head and neck	rs147824813	G	T	10	127259371	0.298848	0.0673004	8.97e-06	0.105722	0.11901	0.374353	TRUE	2.22e-05	19.7181
Theobromine levels	Malignant neoplasm of head and neck	rs150576152	G	A	15	62851995	0.207064	0.0456525	5.74e-06	-0.0677793	0.0838938	0.419138	TRUE	1.37e-05	20.5722
Theobromine levels	Malignant neoplasm of head and neck	rs2529273	T	C	7	74873835	0.101541	0.0178971	1.4e-08	-0.0341522	0.0366001	0.35076	TRUE	5.03e-08	32.1897
Theobromine levels	Malignant neoplasm of head and neck	rs2628473	C	G	2	88810258	0.0753681	0.0169935	9.2e-06	0.0174966	0.034289	0.609864	TRUE	1.74e-05	19.6702
Theobromine levels	Malignant neoplasm of head and neck	rs35155698	C	T	3	895304	0.0750576	0.0169732	9.77e-06	0.0355519	0.0324157	0.272751	TRUE	2.78e-05	19.5552
Theobromine levels	Malignant neoplasm of head and neck	rs56113850	C	T	19	40847202	-0.105914	0.0155754	1.05e-11	0.0348809	0.0308767	0.25861	TRUE	6.63e-11	46.2411
Theobromine levels	Malignant neoplasm of head and neck	rs62205691	A	G	20	57241225	-0.282897	0.0634126	8.15e-06	-0.0450112	0.166412	0.78679	TRUE	1.3e-05	19.9024
Theobromine levels	Malignant neoplasm of head and neck	rs62462718	A	G	7	63832020	-0.0777005	0.0173769	7.77e-06	0.0367137	0.0323955	0.25709	TRUE	2.3e-05	19.9942
Theobromine levels	Malignant neoplasm of head and neck	rs6497692	T	C	16	23868061	0.0748062	0.0156289	1.7e-06	-0.00216647	0.0313764	0.944951	TRUE	2.45e-06	22.9096
Theobromine levels	Malignant neoplasm of head and neck	rs6569661	G	A	6	130185619	-0.0859588	0.0178126	1.39e-06	0.0279561	0.0324292	0.388652	TRUE	3.73e-06	23.2877
Theobromine levels	Malignant neoplasm of head and neck	rs6669746	A	G	1	15027271	0.0701676	0.0154489	5.57e-06	-0.0395378	0.030051	0.188279	TRUE	1.92e-05	20.629
Theobromine levels	Malignant neoplasm of head and neck	rs6878843	T	G	5	103831871	0.11814	0.0259449	5.28e-06	0.00171862	0.0455022	0.969871	TRUE	7.19e-06	20.7343
Theobromine levels	Malignant neoplasm of head and neck	rs72870405	A	T	2	162080573	-0.15323	0.0326215	2.64e-06	0.0176388	0.0550371	0.748597	TRUE	4.54e-06	22.0638
Theobromine levels	Malignant neoplasm of head and neck	rs7485735	C	T	12	71325737	-0.0794824	0.0175283	5.77e-06	0.026	0.0374526	0.487551	TRUE	1.27e-05	20.5619
Theobromine levels	Malignant neoplasm of head and neck	rs79880362	T	C	4	125202033	0.146943	0.0295016	6.33e-07	-0.0390129	0.074587	0.600938	TRUE	1.35e-06	24.8089
Quinate levels	Malignant neoplasm of head and neck	rs112388569	T	C	4	7138269	-0.298781	0.0671713	8.67e-06	-0.119222	0.118154	0.312954	TRUE	2.35e-05	19.7851
Quinate levels	Malignant neoplasm of head and neck	rs114371828	T	C	1	201989140	-0.267108	0.0601557	8.98e-06	-0.225578	0.199401	0.257938	TRUE	2.64e-05	19.7161
Quinate levels	Malignant neoplasm of head and neck	rs115520044	A	G	14	49488289	0.330168	0.0606751	5.28e-08	0.0228623	0.15349	0.881594	TRUE	9.03e-08	29.6107
Quinate levels	Malignant neoplasm of head and neck	rs116020639	C	T	2	64880349	-0.316022	0.0623683	4.04e-07	0.252837	0.208298	0.224815	TRUE	1.53e-06	25.6748
Quinate levels	Malignant neoplasm of head and neck	rs140759816	A	T	5	16902686	-0.186302	0.0405924	4.44e-06	-0.000953211	0.109961	0.993084	TRUE	5.96e-06	21.0642
Quinate levels	Malignant neoplasm of head and neck	rs145444661	T	C	18	43137607	-0.329336	0.0679412	1.25e-06	-0.128555	0.159249	0.419518	TRUE	3.24e-06	23.497
Quinate levels	Malignant neoplasm of head and neck	rs1594297	A	G	2	16476976	0.224925	0.0505211	8.5e-06	-0.0627531	0.0822483	0.44548	TRUE	1.93e-05	19.8212
Quinate levels	Malignant neoplasm of head and neck	rs183574340	A	G	17	12699211	-0.415375	0.0834702	6.48e-07	0.00993358	0.0935062	0.915396	TRUE	9.91e-07	24.7638
Quinate levels	Malignant neoplasm of head and neck	rs186185553	T	C	11	57944141	-0.255397	0.0568661	7.08e-06	0.0905087	0.154137	0.557072	TRUE	1.43e-05	20.1709
Quinate levels	Malignant neoplasm of head and neck	rs2108740	A	C	17	13876053	-0.169235	0.0373631	5.91e-06	0.0420802	0.0788907	0.593757	TRUE	1.16e-05	20.5161
Quinate levels	Malignant neoplasm of head and neck	rs34099891	T	G	5	60842512	-0.0824109	0.0174244	2.25e-06	-0.0818738	0.0338458	0.0155625	TRUE	1.85e-05	22.3694
Quinate levels	Malignant neoplasm of head and neck	rs4148714	C	A	7	117598399	-0.125867	0.027082	3.36e-06	-0.000113674	0.0605123	0.998501	TRUE	4.52e-06	21.6004
Quinate levels	Malignant neoplasm of head and neck	rs553719	C	T	1	36867336	0.147306	0.0328968	7.54e-06	-0.0207722	0.0498101	0.676659	TRUE	1.35e-05	20.0509
Quinate levels	Malignant neoplasm of head and neck	rs5997787	C	T	22	30858967	0.0735554	0.0159581	4.04e-06	0.0465021	0.0329216	0.1578	TRUE	1.53e-05	21.2455
Quinate levels	Malignant neoplasm of head and neck	rs62027288	C	T	15	75142406	0.0759955	0.0156247	1.15e-06	-0.012087	0.0317369	0.703315	TRUE	2.15e-06	23.6566
Quinate levels	Malignant neoplasm of head and neck	rs73202647	C	T	8	12746929	-0.109072	0.0238233	4.69e-06	-0.0390429	0.0483913	0.419773	TRUE	1.13e-05	20.9615
Quinate levels	Malignant neoplasm of head and neck	rs73328382	A	C	10	99422751	-0.490215	0.101636	1.41e-06	0.0531306	0.0611111	0.384624	TRUE	3.81e-06	23.2637
Quinate levels	Malignant neoplasm of head and neck	rs74489311	A	T	5	163789181	-1.12714	0.240369	2.74e-06	-0.270676	0.115514	0.0191175	TRUE	2.09e-05	21.9887
Quinate levels	Malignant neoplasm of head and neck	rs76051019	A	G	21	33150052	-0.23203	0.0487058	1.9e-06	-0.0817917	0.171005	0.632437	TRUE	3.75e-06	22.6948
Quinate levels	Malignant neoplasm of head and neck	rs77082173	T	C	6	6132622	0.201076	0.0453441	9.23e-06	-0.0296057	0.0889697	0.739314	TRUE	1.54e-05	19.6643
Gentisate levels	Malignant neoplasm of head and neck	rs10097464	C	T	8	135773275	-0.0715199	0.015626	4.72e-06	0.0192267	0.0303464	0.526359	TRUE	9.95e-06	20.9488
Gentisate levels	Malignant neoplasm of head and neck	rs1010664	C	T	10	14923688	0.200004	0.0431905	3.64e-06	0.00266044	0.0860893	0.975347	TRUE	4.97e-06	21.4438
Gentisate levels	Malignant neoplasm of head and neck	rs10153505	G	T	19	652948	-0.109387	0.02296	1.9e-06	0.0241358	0.0413984	0.559885	TRUE	4.01e-06	22.698
Gentisate levels	Malignant neoplasm of head and neck	rs1041350	C	T	9	23613595	0.0994006	0.0208627	1.89e-06	0.0329535	0.0466674	0.480104	TRUE	4.39e-06	22.7006
Gentisate levels	Malignant neoplasm of head and neck	rs113812650	T	C	12	95395376	-0.420894	0.0921	4.88e-06	-0.0669787	0.121383	0.581089	TRUE	9.68e-06	20.8846
Gentisate levels	Malignant neoplasm of head and neck	rs117167763	T	C	13	75106967	0.594305	0.13274	7.56e-06	-0.258125	0.145448	0.0759486	TRUE	3.46e-05	20.0454
Gentisate levels	Malignant neoplasm of head and neck	rs12471344	A	G	2	154259805	-0.204526	0.0425454	1.53e-06	0.014522	0.0747863	0.846035	TRUE	2.42e-06	23.1096
Gentisate levels	Malignant neoplasm of head and neck	rs147503040	A	G	3	182797506	0.240882	0.0486921	7.54e-07	-0.0910069	0.121017	0.45204	TRUE	1.89e-06	24.4733
Gentisate levels	Malignant neoplasm of head and neck	rs187258635	T	C	1	207663120	-0.236251	0.0532573	9.16e-06	-0.043916	0.113333	0.698388	TRUE	1.57e-05	19.6784
Gentisate levels	Malignant neoplasm of head and neck	rs2833465	T	C	21	31591790	-0.110209	0.023061	1.76e-06	-0.0373267	0.0403952	0.355466	TRUE	4.83e-06	22.839
Gentisate levels	Malignant neoplasm of head and neck	rs367715	G	A	20	46487542	0.0721685	0.0160673	7.07e-06	-0.0107116	0.0377763	0.776751	TRUE	1.14e-05	20.1748
Gentisate levels	Malignant neoplasm of head and neck	rs375709482	T	C	6	114434155	-0.273576	0.0557177	9.11e-07	0.0551599	0.139322	0.692167	TRUE	1.72e-06	24.1085
Gentisate levels	Malignant neoplasm of head and neck	rs3861695	T	C	1	83506486	-0.0760413	0.0169127	6.92e-06	-0.0876941	0.0407362	0.0313394	TRUE	4.13e-05	20.215
Gentisate levels	Malignant neoplasm of head and neck	rs522708	G	A	1	96017489	-0.0822705	0.0169917	1.29e-06	-0.0277707	0.0324231	0.391715	TRUE	3.41e-06	23.4431
Gentisate levels	Malignant neoplasm of head and neck	rs6010005	C	G	22	50558690	0.229928	0.05	4.25e-06	-0.130648	0.0877934	0.136717	TRUE	1.67e-05	21.1468
Gentisate levels	Malignant neoplasm of head and neck	rs62362979	G	A	5	84208390	0.273101	0.0610391	7.67e-06	0.0322186	0.158691	0.839114	TRUE	1.16e-05	20.0184
Gentisate levels	Malignant neoplasm of head and neck	rs62621664	T	G	6	24504968	0.265359	0.0575444	4e-06	-0.0696653	0.140918	0.621048	TRUE	7.67e-06	21.2648
Gentisate levels	Malignant neoplasm of head and neck	rs72645867	A	G	13	95314726	0.162441	0.0331451	9.54e-07	-0.00277944	0.0872978	0.974601	TRUE	1.35e-06	24.0189
Gentisate levels	Malignant neoplasm of head and neck	rs72824920	C	T	2	50345769	0.192917	0.0371937	2.14e-07	-0.0344716	0.08032	0.667793	TRUE	4.38e-07	26.9031
Gentisate levels	Malignant neoplasm of head and neck	rs72950259	G	T	2	215026687	0.409958	0.0917044	7.81e-06	0.159831	0.141852	0.25985	TRUE	2.28e-05	19.9847
Gentisate levels	Malignant neoplasm of head and neck	rs73217253	A	G	3	133872734	-0.160981	0.0328036	9.23e-07	-0.0368031	0.0681672	0.58927	TRUE	1.95e-06	24.0828
Gentisate levels	Malignant neoplasm of head and neck	rs75476920	C	T	17	42064447	-0.0942693	0.0212045	8.76e-06	-0.0318769	0.055449	0.565368	TRUE	1.72e-05	19.7644
Gentisate levels	Malignant neoplasm of head and neck	rs76930336	A	C	11	118594049	-0.202699	0.0432874	2.83e-06	0.000245338	0.0762775	0.997434	TRUE	3.81e-06	21.9271
Gentisate levels	Malignant neoplasm of head and neck	rs77091748	T	C	11	79180565	0.25787	0.0580381	8.87e-06	-0.387315	0.185501	0.0368036	TRUE	4.95e-05	19.7413
Gentisate levels	Malignant neoplasm of head and neck	rs77380220	A	G	3	70959872	0.222387	0.0486142	4.77e-06	-0.00374387	0.117202	0.974517	TRUE	6.47e-06	20.9263
Gentisate levels	Malignant neoplasm of head and neck	rs79188489	T	G	4	29074567	0.343904	0.0751315	4.71e-06	0.196997	0.144215	0.17194	TRUE	1.68e-05	20.9522
Gentisate levels	Malignant neoplasm of head and neck	rs9572022	G	A	13	68811966	-0.0758655	0.0155994	1.15e-06	0.0308527	0.030651	0.314136	TRUE	3.45e-06	23.6523
Gentisate levels	Malignant neoplasm of head and neck	rs9959080	A	G	18	59433536	-0.0926697	0.0194371	1.86e-06	0.00710127	0.0357386	0.842497	TRUE	2.94e-06	22.7307
Theophylline levels	Malignant neoplasm of head and neck	rs10902695	T	C	1	28319022	-0.0834655	0.018084	3.92e-06	-0.0157535	0.032641	0.62936	TRUE	7.39e-06	21.3022
Theophylline levels	Malignant neoplasm of head and neck	rs114110478	C	G	3	60439249	0.142487	0.0303158	2.6e-06	-0.0202573	0.0656774	0.75775	TRUE	4.38e-06	22.0908
Theophylline levels	Malignant neoplasm of head and neck	rs115520044	A	G	14	49488289	0.322722	0.0619626	1.91e-07	0.0228623	0.15349	0.881594	TRUE	3.08e-07	27.1268
Theophylline levels	Malignant neoplasm of head and neck	rs116572946	T	C	13	60080909	-0.278367	0.060805	4.69e-06	-0.108474	0.115237	0.346547	TRUE	1.22e-05	20.9583
Theophylline levels	Malignant neoplasm of head and neck	rs116926604	C	T	7	86916079	-0.276332	0.0591917	3.04e-06	-0.0864544	0.0733833	0.238749	TRUE	9.58e-06	21.7942
Theophylline levels	Malignant neoplasm of head and neck	rs12259905	T	C	10	28920494	0.155223	0.0305894	3.89e-07	-0.0144114	0.0477515	0.762806	TRUE	6.94e-07	25.7496
Theophylline levels	Malignant neoplasm of head and neck	rs1388182	T	C	2	179285708	-0.155876	0.0349153	8.03e-06	0.100731	0.118427	0.395008	TRUE	1.9e-05	19.9309
Theophylline levels	Malignant neoplasm of head and neck	rs149370966	A	G	20	39722660	-0.270438	0.0600696	6.73e-06	0.165286	0.185552	0.373049	TRUE	1.66e-05	20.2687
Theophylline levels	Malignant neoplasm of head and neck	rs17428030	G	A	9	84338706	0.136372	0.0301283	6e-06	0.0496083	0.049296	0.314254	TRUE	1.61e-05	20.4881
Theophylline levels	Malignant neoplasm of head and neck	rs180968112	A	G	16	16587338	-0.313019	0.0708522	9.97e-06	-0.0487476	0.159844	0.760389	TRUE	1.6e-05	19.518
Theophylline levels	Malignant neoplasm of head and neck	rs2245730	C	A	21	42705218	-0.0787472	0.0162537	1.27e-06	0.0385448	0.0305237	0.206668	TRUE	4.49e-06	23.4728
Theophylline levels	Malignant neoplasm of head and neck	rs258831	G	C	5	11415085	-0.0982197	0.0220943	8.77e-06	-0.0670108	0.0380746	0.0784097	TRUE	3.85e-05	19.7623
Theophylline levels	Malignant neoplasm of head and neck	rs34804482	C	T	11	27368192	-0.242551	0.0527985	4.35e-06	-0.342397	0.278999	0.219736	TRUE	1.39e-05	21.1039
Theophylline levels	Malignant neoplasm of head and neck	rs4615950	T	C	10	106010522	-0.0738501	0.0164924	7.54e-06	-0.0361887	0.0303472	0.233068	TRUE	2.27e-05	20.0509
Theophylline levels	Malignant neoplasm of head and neck	rs643104	C	T	11	118696416	-0.0815481	0.017458	3e-06	0.0463778	0.0321657	0.149348	TRUE	1.14e-05	21.8192
Theophylline levels	Malignant neoplasm of head and neck	rs67360043	A	T	4	38938213	0.0886627	0.0196537	6.44e-06	-0.0383666	0.0328311	0.242563	TRUE	1.93e-05	20.3514
Theophylline levels	Malignant neoplasm of head and neck	rs72793907	G	A	2	22537986	-0.274555	0.0606691	6.03e-06	-0.184209	0.146586	0.208875	TRUE	1.93e-05	20.4797
Theophylline levels	Malignant neoplasm of head and neck	rs7323950	G	A	13	22199638	-0.0792948	0.0174912	5.8e-06	0.0413318	0.0324053	0.202145	TRUE	1.88e-05	20.5518
Theophylline levels	Malignant neoplasm of head and neck	rs74069834	G	A	12	21946362	-0.270594	0.0611119	9.52e-06	0.154012	0.130377	0.23749	TRUE	2.81e-05	19.6058
Theophylline levels	Malignant neoplasm of head and neck	rs74526939	G	A	18	50073331	-0.20014	0.0441667	5.86e-06	0.0792438	0.0877734	0.36662	TRUE	1.46e-05	20.5342
Theophylline levels	Malignant neoplasm of head and neck	rs75095637	C	A	15	24913444	0.140865	0.0309814	5.45e-06	-0.0828447	0.0567345	0.14423	TRUE	2.02e-05	20.673
Theophylline levels	Malignant neoplasm of head and neck	rs75723819	A	C	3	120099185	-0.211336	0.0468234	6.38e-06	0.0381121	0.0789314	0.629202	TRUE	1.18e-05	20.3714
Theophylline levels	Malignant neoplasm of head and neck	rs75870478	T	C	4	35563982	-0.281468	0.0600974	2.82e-06	-0.214189	0.120128	0.0745865	TRUE	1.38e-05	21.9355
Theophylline levels	Malignant neoplasm of head and neck	rs79361921	A	G	8	58022004	-0.232926	0.0470132	7.25e-07	-0.0639125	0.0646364	0.322761	TRUE	2.16e-06	24.5469
Theophylline levels	Malignant neoplasm of head and neck	rs79542551	G	A	13	93072020	-0.328871	0.0716904	4.49e-06	0.411361	0.292051	0.158977	TRUE	1.63e-05	21.044
1,5-anhydroglucitol (1,5-ag) levels	Malignant neoplasm of head and neck	rs10152997	C	T	15	60904958	-0.0762043	0.0152829	6.16e-07	0.0349638	0.0305653	0.252663	TRUE	2.14e-06	24.8626
1,5-anhydroglucitol (1,5-ag) levels	Malignant neoplasm of head and neck	rs111517692	A	G	9	130054393	0.186098	0.0389448	1.77e-06	0.144814	0.125072	0.246928	TRUE	5.83e-06	22.8341
1,5-anhydroglucitol (1,5-ag) levels	Malignant neoplasm of head and neck	rs11219784	C	T	11	124810777	-0.29621	0.0635149	3.11e-06	-0.051678	0.161613	0.749147	TRUE	5.32e-06	21.7494
1,5-anhydroglucitol (1,5-ag) levels	Malignant neoplasm of head and neck	rs112766573	T	C	6	75182536	0.149694	0.033745	9.16e-06	0.0372281	0.0614178	0.544419	TRUE	1.85e-05	19.6784
1,5-anhydroglucitol (1,5-ag) levels	Malignant neoplasm of head and neck	rs116139938	T	G	17	19002728	-0.267495	0.0444913	1.83e-09	0.0184952	0.0750663	0.805385	TRUE	3.8e-09	36.1477
1,5-anhydroglucitol (1,5-ag) levels	Malignant neoplasm of head and neck	rs116855721	A	G	14	54584830	0.235097	0.0504828	3.21e-06	-0.0269311	0.087172	0.757366	TRUE	5.44e-06	21.6874
1,5-anhydroglucitol (1,5-ag) levels	Malignant neoplasm of head and neck	rs117813792	G	A	9	113729402	-0.331071	0.0662852	5.89e-07	0.0261214	0.23624	0.911956	TRUE	9.05e-07	24.9465
1,5-anhydroglucitol (1,5-ag) levels	Malignant neoplasm of head and neck	rs118097969	A	C	7	8431366	0.254382	0.0574857	9.64e-06	-0.0489732	0.192395	0.799074	TRUE	1.51e-05	19.5818
1,5-anhydroglucitol (1,5-ag) levels	Malignant neoplasm of head and neck	rs11976181	C	T	7	142097764	-0.132448	0.0208369	2.07e-10	0.0314803	0.0390553	0.420217	TRUE	8.09e-10	40.404
1,5-anhydroglucitol (1,5-ag) levels	Malignant neoplasm of head and neck	rs138306161	T	C	9	86712771	-0.308695	0.069429	8.74e-06	-0.299615	0.201551	0.137136	TRUE	3.29e-05	19.7687
1,5-anhydroglucitol (1,5-ag) levels	Malignant neoplasm of head and neck	rs138882034	C	T	3	14215441	-0.40062	0.0847491	2.28e-06	-0.05687	0.0778441	0.465046	TRUE	5.38e-06	22.3458
1,5-anhydroglucitol (1,5-ag) levels	Malignant neoplasm of head and neck	rs139280007	C	G	2	34621100	-0.241187	0.0534709	6.46e-06	-0.0885045	0.0810197	0.274665	TRUE	1.88e-05	20.3457
1,5-anhydroglucitol (1,5-ag) levels	Malignant neoplasm of head and neck	rs147071339	G	A	3	120559843	-0.72443	0.15567	3.26e-06	0.0787672	0.0974124	0.418748	TRUE	8.02e-06	21.6562
1,5-anhydroglucitol (1,5-ag) levels	Malignant neoplasm of head and neck	rs16923778	T	C	11	7241558	-0.364422	0.0717318	3.77e-07	-0.0540878	0.0773662	0.484481	TRUE	9.46e-07	25.8099
1,5-anhydroglucitol (1,5-ag) levels	Malignant neoplasm of head and neck	rs16936434	A	G	11	42229140	-0.144243	0.0325739	9.5e-06	0.0635087	0.0762065	0.404633	TRUE	2.25e-05	19.6088
1,5-anhydroglucitol (1,5-ag) levels	Malignant neoplasm of head and neck	rs185053832	A	C	7	142063511	-0.376359	0.0796429	2.29e-06	0.112535	0.116105	0.332418	TRUE	6.48e-06	22.3311
1,5-anhydroglucitol (1,5-ag) levels	Malignant neoplasm of head and neck	rs219151	C	G	2	32990620	-0.0930985	0.0192478	1.32e-06	-0.00441978	0.0387138	0.909107	TRUE	1.98e-06	23.395
1,5-anhydroglucitol (1,5-ag) levels	Malignant neoplasm of head and neck	rs2638281	G	A	19	48707612	0.0758197	0.015228	6.39e-07	-0.0113128	0.0300701	0.706757	TRUE	1.21e-06	24.7901
1,5-anhydroglucitol (1,5-ag) levels	Malignant neoplasm of head and neck	rs2800798	A	G	1	164697016	0.079919	0.0176597	6.03e-06	-0.0361476	0.0378876	0.340045	TRUE	1.59e-05	20.4802
1,5-anhydroglucitol (1,5-ag) levels	Malignant neoplasm of head and neck	rs28429046	T	A	1	242003929	0.0877134	0.0190478	4.13e-06	0.0128072	0.0368419	0.728122	TRUE	7.14e-06	21.2052
1,5-anhydroglucitol (1,5-ag) levels	Malignant neoplasm of head and neck	rs34278530	C	T	16	84656112	0.0966945	0.020462	2.29e-06	-0.0188708	0.0370749	0.610758	TRUE	4.58e-06	22.331
1,5-anhydroglucitol (1,5-ag) levels	Malignant neoplasm of head and neck	rs4988235	A	G	2	135851076	0.125118	0.015516	7.4e-16	-0.0244629	0.0311869	0.432807	TRUE	5e-15	65.025
1,5-anhydroglucitol (1,5-ag) levels	Malignant neoplasm of head and neck	rs5026374	A	T	4	164806103	0.0705329	0.0155202	5.5e-06	-0.0295689	0.0309898	0.340007	TRUE	1.46e-05	20.6533
1,5-anhydroglucitol (1,5-ag) levels	Malignant neoplasm of head and neck	rs526600	A	T	1	86900914	-0.303655	0.0557783	5.21e-08	0.0772707	0.144478	0.59277	TRUE	1.24e-07	29.6367
1,5-anhydroglucitol (1,5-ag) levels	Malignant neoplasm of head and neck	rs55646821	A	C	8	20747591	0.150169	0.0310105	1.28e-06	-0.0177573	0.0572263	0.756333	TRUE	2.25e-06	23.45
1,5-anhydroglucitol (1,5-ag) levels	Malignant neoplasm of head and neck	rs6444144	T	C	3	165091228	0.0750138	0.0155373	1.38e-06	-0.00832027	0.0311229	0.789211	TRUE	2.33e-06	23.3094
1,5-anhydroglucitol (1,5-ag) levels	Malignant neoplasm of head and neck	rs72670617	G	T	13	113913130	-0.109981	0.0239503	4.39e-06	-0.0010873	0.0366351	0.976323	TRUE	5.98e-06	21.0869
1,5-anhydroglucitol (1,5-ag) levels	Malignant neoplasm of head and neck	rs7536190	A	T	1	150426629	0.113912	0.0241326	2.36e-06	-0.0084978	0.0471409	0.856945	TRUE	3.66e-06	22.2808
1,5-anhydroglucitol (1,5-ag) levels	Malignant neoplasm of head and neck	rs77283946	A	C	17	18982968	-0.552741	0.0562598	8.81e-23	-0.0452638	0.0874491	0.604736	TRUE	8.05e-22	96.5266
1,5-anhydroglucitol (1,5-ag) levels	Malignant neoplasm of head and neck	rs78394231	C	T	6	107327919	0.116636	0.0258071	6.2e-06	-0.063173	0.048324	0.191118	TRUE	2.11e-05	20.4262
1,5-anhydroglucitol (1,5-ag) levels	Malignant neoplasm of head and neck	rs868427	C	T	8	51531385	-0.103914	0.0229285	5.84e-06	-0.0242327	0.0426457	0.569877	TRUE	1.17e-05	20.5398
1-stearoyl-2-arachidonoyl-GPI (18:0/20:4) levels	Malignant neoplasm of head and neck	rs10188669	A	G	2	150897389	-0.0671657	0.0151226	8.94e-06	-0.0587328	0.0301274	0.0512377	TRUE	4.6e-05	19.7261
1-stearoyl-2-arachidonoyl-GPI (18:0/20:4) levels	Malignant neoplasm of head and neck	rs11121795	T	C	1	6399939	-0.178874	0.0395199	6.01e-06	-0.054963	0.116748	0.637796	TRUE	1.12e-05	20.4863
1-stearoyl-2-arachidonoyl-GPI (18:0/20:4) levels	Malignant neoplasm of head and neck	rs112843621	G	A	14	26049841	-0.366363	0.0780364	2.67e-06	-0.157234	0.128628	0.221558	TRUE	9.01e-06	22.0409
1-stearoyl-2-arachidonoyl-GPI (18:0/20:4) levels	Malignant neoplasm of head and neck	rs115307528	G	A	2	166268501	-0.299834	0.0666202	6.77e-06	-0.173089	0.164055	0.291396	TRUE	1.91e-05	20.2558
1-stearoyl-2-arachidonoyl-GPI (18:0/20:4) levels	Malignant neoplasm of head and neck	rs140033739	A	G	6	30237375	-0.166275	0.0351807	2.29e-06	-0.00325876	0.0480244	0.9459	TRUE	3.26e-06	22.338
1-stearoyl-2-arachidonoyl-GPI (18:0/20:4) levels	Malignant neoplasm of head and neck	rs141701630	T	C	7	100573450	0.317893	0.0698624	5.36e-06	-0.382798	0.2144	0.0741891	TRUE	2.57e-05	20.705
1-stearoyl-2-arachidonoyl-GPI (18:0/20:4) levels	Malignant neoplasm of head and neck	rs1532085	G	A	15	58391167	-0.0917612	0.0157522	5.7e-09	0.0114252	0.0303745	0.706811	TRUE	1.29e-08	33.9341
1-stearoyl-2-arachidonoyl-GPI (18:0/20:4) levels	Malignant neoplasm of head and neck	rs157595	G	A	19	44922203	0.0939248	0.0158609	3.18e-09	0.0246711	0.0328389	0.452486	TRUE	1.04e-08	35.0675
1-stearoyl-2-arachidonoyl-GPI (18:0/20:4) levels	Malignant neoplasm of head and neck	rs174560	C	T	11	61814292	-0.263536	0.0162451	3.5e-59	-0.0392044	0.0307481	0.202303	TRUE	9.41e-56	263.169
1-stearoyl-2-arachidonoyl-GPI (18:0/20:4) levels	Malignant neoplasm of head and neck	rs2269938	G	C	12	119804210	-0.104296	0.0203216	2.86e-07	-0.0318801	0.0373593	0.393471	TRUE	8.24e-07	26.3402
1-stearoyl-2-arachidonoyl-GPI (18:0/20:4) levels	Malignant neoplasm of head and neck	rs2712421	T	G	3	128568900	0.0732419	0.0160311	4.91e-06	0.033146	0.0330586	0.316033	TRUE	1.36e-05	20.8734
1-stearoyl-2-arachidonoyl-GPI (18:0/20:4) levels	Malignant neoplasm of head and neck	rs34542491	T	C	5	168805806	0.0896599	0.0199692	7.13e-06	0.123978	0.0397939	0.00183633	TRUE	8.21e-05	20.1593
1-stearoyl-2-arachidonoyl-GPI (18:0/20:4) levels	Malignant neoplasm of head and neck	rs3812316	G	C	7	73606007	-0.136926	0.023095	3.05e-09	0.0123047	0.0449283	0.784182	TRUE	6.39e-09	35.1509
1-stearoyl-2-arachidonoyl-GPI (18:0/20:4) levels	Malignant neoplasm of head and neck	rs400810	G	A	5	31675054	0.128883	0.0270407	1.88e-06	0.0694088	0.0559407	0.214696	TRUE	6.56e-06	22.7172
1-stearoyl-2-arachidonoyl-GPI (18:0/20:4) levels	Malignant neoplasm of head and neck	rs60417901	T	C	7	92597062	-0.226606	0.051098	9.22e-06	-0.022939	0.0582548	0.69375	TRUE	1.6e-05	19.6669
1-stearoyl-2-arachidonoyl-GPI (18:0/20:4) levels	Malignant neoplasm of head and neck	rs626283	G	C	19	54173307	0.174476	0.0155831	4.24e-29	-0.037613	0.0307538	0.221316	TRUE	2.4e-27	125.361
1-stearoyl-2-arachidonoyl-GPI (18:0/20:4) levels	Malignant neoplasm of head and neck	rs66466742	T	C	19	11225768	-0.189746	0.0383851	7.68e-07	-0.00756554	0.0616761	0.902372	TRUE	1.18e-06	24.4354
1-stearoyl-2-arachidonoyl-GPI (18:0/20:4) levels	Malignant neoplasm of head and neck	rs7241918	T	G	18	49634583	0.132894	0.0200029	3.06e-11	0.00629955	0.0396471	0.873755	TRUE	6.64e-11	44.1392
1-stearoyl-2-arachidonoyl-GPI (18:0/20:4) levels	Malignant neoplasm of head and neck	rs72697217	C	G	9	7763957	0.139809	0.031174	7.3e-06	-0.0766774	0.0510907	0.133405	TRUE	2.81e-05	20.1134
1-stearoyl-2-arachidonoyl-GPI (18:0/20:4) levels	Malignant neoplasm of head and neck	rs74988287	C	T	2	36690717	-0.366432	0.0770971	2.01e-06	0.0873334	0.215441	0.685204	TRUE	3.72e-06	22.5897
1-stearoyl-2-arachidonoyl-GPI (18:0/20:4) levels	Malignant neoplasm of head and neck	rs77960347	G	A	18	49583585	0.479876	0.0634052	3.78e-14	0.127018	0.175367	0.46888	TRUE	1.99e-13	57.2807
1-stearoyl-2-arachidonoyl-GPI (18:0/20:4) levels	Malignant neoplasm of head and neck	rs79608464	A	G	16	71298685	0.25749	0.0562381	4.68e-06	-0.0211375	0.0946244	0.823237	TRUE	7.35e-06	20.9633
1-stearoyl-2-arachidonoyl-GPI (18:0/20:4) levels	Malignant neoplasm of head and neck	rs80195574	A	G	14	34113605	-0.221346	0.0471492	2.67e-06	-0.167092	0.154286	0.278808	TRUE	8.13e-06	22.0391
1-stearoyl-2-arachidonoyl-GPI (18:0/20:4) levels	Malignant neoplasm of head and neck	rs964184	C	G	11	116778201	-0.194744	0.0224871	4.71e-18	0.0371832	0.0425005	0.381634	TRUE	4.5e-17	75
Indolelactate levels	Malignant neoplasm of head and neck	rs113392484	C	T	6	78437780	0.318007	0.0686372	3.6e-06	-0.0283425	0.111926	0.800095	TRUE	5.86e-06	21.4662
Indolelactate levels	Malignant neoplasm of head and neck	rs11598287	A	G	10	132100905	0.0749453	0.0160157	2.88e-06	-0.0386569	0.033123	0.243182	TRUE	9.35e-06	21.8976
Indolelactate levels	Malignant neoplasm of head and neck	rs11647808	A	C	16	58736977	0.212473	0.0262875	6.34e-16	-0.0217637	0.0649262	0.737469	TRUE	2.47e-15	65.3294
Indolelactate levels	Malignant neoplasm of head and neck	rs117078442	A	G	7	22296682	-0.209946	0.046984	7.88e-06	-0.168069	0.10727	0.117166	TRUE	3.18e-05	19.9671
Indolelactate levels	Malignant neoplasm of head and neck	rs11950935	C	T	5	27771436	-0.0798371	0.0178954	8.15e-06	-0.0188765	0.0422669	0.655162	TRUE	1.48e-05	19.9034
Indolelactate levels	Malignant neoplasm of head and neck	rs1255731	C	T	14	63549593	-0.0753124	0.0168771	8.1e-06	-0.0575573	0.0335287	0.0860419	TRUE	3.63e-05	19.913
Indolelactate levels	Malignant neoplasm of head and neck	rs1354368	G	A	4	99520729	-0.072441	0.0148179	1.01e-06	-0.0793418	0.0348478	0.0227976	TRUE	8.15e-06	23.8999
Indolelactate levels	Malignant neoplasm of head and neck	rs139117506	C	A	15	83308234	-0.175748	0.0379139	3.56e-06	0.185596	0.0845235	0.0281074	TRUE	2.39e-05	21.4874
Indolelactate levels	Malignant neoplasm of head and neck	rs142009207	C	G	17	42394393	-0.118055	0.0266692	9.57e-06	0.0386708	0.0521597	0.458455	TRUE	2.14e-05	19.5952
Indolelactate levels	Malignant neoplasm of head and neck	rs142582686	T	G	10	101005147	0.164806	0.0355849	3.63e-06	-0.0384576	0.0786	0.624642	TRUE	7.05e-06	21.4494
Indolelactate levels	Malignant neoplasm of head and neck	rs145909629	A	G	9	26547368	0.321487	0.0589415	4.92e-08	0.100412	0.106711	0.346722	TRUE	1.68e-07	29.7498
Indolelactate levels	Malignant neoplasm of head and neck	rs148403098	T	C	14	102351945	0.167538	0.0359224	3.1e-06	0.109186	0.0630737	0.0834353	TRUE	1.51e-05	21.7518
Indolelactate levels	Malignant neoplasm of head and neck	rs150393758	T	C	17	69863978	0.172921	0.0390292	9.4e-06	0.115758	0.112303	0.302652	TRUE	2.58e-05	19.6298
Indolelactate levels	Malignant neoplasm of head and neck	rs185272650	T	C	3	183994764	-0.300455	0.067736	9.18e-06	0.161322	0.150797	0.284713	TRUE	2.59e-05	19.6752
Indolelactate levels	Malignant neoplasm of head and neck	rs1867457	C	T	5	180177217	-0.102015	0.0229082	8.46e-06	0.0384668	0.0504476	0.445755	TRUE	1.93e-05	19.8311
Indolelactate levels	Malignant neoplasm of head and neck	rs190002061	A	G	2	49252618	-0.265524	0.058646	5.97e-06	-0.0108577	0.245427	0.964713	TRUE	8.17e-06	20.4989
Indolelactate levels	Malignant neoplasm of head and neck	rs19009	C	T	20	6755951	-0.0637423	0.0143515	8.93e-06	0.00604625	0.0301092	0.840847	TRUE	1.36e-05	19.727
Indolelactate levels	Malignant neoplasm of head and neck	rs2472509	G	T	9	104921949	0.07003	0.0152695	4.51e-06	0.0546726	0.0305872	0.0738669	TRUE	2.23e-05	21.0338
Indolelactate levels	Malignant neoplasm of head and neck	rs2794660	T	C	13	46749020	0.0949183	0.0213333	8.61e-06	-0.0341475	0.0467126	0.464772	TRUE	1.92e-05	19.7963
Indolelactate levels	Malignant neoplasm of head and neck	rs2997922	T	C	9	128818465	0.185074	0.0156931	4.22e-32	-0.0204012	0.0357776	0.568526	TRUE	1.06e-30	139.083
Indolelactate levels	Malignant neoplasm of head and neck	rs34380016	G	A	1	29231718	-0.0666468	0.0146285	5.21e-06	0.0593438	0.0300877	0.048568	TRUE	2.89e-05	20.7567
Indolelactate levels	Malignant neoplasm of head and neck	rs35021400	A	C	16	87013026	-0.0820587	0.0174559	2.59e-06	-0.0142112	0.0458509	0.756603	TRUE	4.45e-06	22.0986
Indolelactate levels	Malignant neoplasm of head and neck	rs61674325	T	C	14	43587540	-0.0679091	0.0151389	7.27e-06	-0.0151262	0.0324935	0.641563	TRUE	1.35e-05	20.1218
Indolelactate levels	Malignant neoplasm of head and neck	rs62154332	T	C	2	101471008	0.118683	0.0265768	7.98e-06	0.0910395	0.0591822	0.123977	TRUE	3.16e-05	19.9421
Indolelactate levels	Malignant neoplasm of head and neck	rs73782967	A	G	5	116927323	-0.152997	0.0316953	1.39e-06	0.150616	0.128337	0.240556	TRUE	4.74e-06	23.3011
Indolelactate levels	Malignant neoplasm of head and neck	rs75333405	C	T	12	89836373	-0.170317	0.0384177	9.28e-06	-0.0389248	0.0593034	0.511588	TRUE	1.95e-05	19.6541
Indolelactate levels	Malignant neoplasm of head and neck	rs7617388	G	A	3	18845898	-0.0945532	0.0213736	9.7e-06	0.0704188	0.0553761	0.203499	TRUE	3.14e-05	19.5703
Docosahexaenoate DHA; 22:6n3 levels	Malignant neoplasm of head and neck	rs1018091	C	T	4	143618621	0.0675472	0.0146699	4.14e-06	0.0155253	0.0305541	0.611366	TRUE	8.12e-06	21.2012
Docosahexaenoate DHA; 22:6n3 levels	Malignant neoplasm of head and neck	rs11709701	T	C	3	197411278	0.0724482	0.0158802	5.06e-06	0.00860623	0.0324563	0.790883	TRUE	8.23e-06	20.8134
Docosahexaenoate DHA; 22:6n3 levels	Malignant neoplasm of head and neck	rs11715464	G	A	3	42868195	-0.068416	0.0152901	7.66e-06	-0.0397976	0.0303636	0.189959	TRUE	2.6e-05	20.0214
Docosahexaenoate DHA; 22:6n3 levels	Malignant neoplasm of head and neck	rs117676889	C	T	10	3308072	0.194787	0.0430833	6.15e-06	-0.0349511	0.106989	0.743911	TRUE	1.04e-05	20.441
Docosahexaenoate DHA; 22:6n3 levels	Malignant neoplasm of head and neck	rs11930628	G	A	4	59788149	0.123625	0.0261218	2.22e-06	-0.0126182	0.0522978	0.809342	TRUE	3.64e-06	22.3979
Docosahexaenoate DHA; 22:6n3 levels	Malignant neoplasm of head and neck	rs12129379	T	G	1	159995471	0.0929219	0.0196733	2.32e-06	-0.0257971	0.0375091	0.491607	TRUE	5.35e-06	22.3091
Docosahexaenoate DHA; 22:6n3 levels	Malignant neoplasm of head and neck	rs13268878	G	A	8	74456081	-0.0830568	0.0187327	9.26e-06	0.0229658	0.0407902	0.57342	TRUE	1.83e-05	19.6585
Docosahexaenoate DHA; 22:6n3 levels	Malignant neoplasm of head and neck	rs143268031	G	A	12	117697385	0.479847	0.104216	4.14e-06	-0.0111472	0.0784368	0.886988	TRUE	6.17e-06	21.2
Docosahexaenoate DHA; 22:6n3 levels	Malignant neoplasm of head and neck	rs144230997	T	A	13	70662972	-0.321529	0.0691608	3.34e-06	0.039012	0.115322	0.735145	TRUE	5.81e-06	21.6133
Docosahexaenoate DHA; 22:6n3 levels	Malignant neoplasm of head and neck	rs145325641	A	G	12	95241095	-0.229959	0.047234	1.12e-06	0.0485569	0.204206	0.812049	TRUE	1.88e-06	23.7023
Docosahexaenoate DHA; 22:6n3 levels	Malignant neoplasm of head and neck	rs148894582	G	A	10	58620420	-0.292453	0.0652677	7.44e-06	-0.0667482	0.173829	0.700989	TRUE	1.3e-05	20.0778
Docosahexaenoate DHA; 22:6n3 levels	Malignant neoplasm of head and neck	rs174603	A	G	11	61858734	-0.0936123	0.015879	3.74e-09	-0.00791744	0.03254	0.807762	TRUE	7.63e-09	34.7552
Docosahexaenoate DHA; 22:6n3 levels	Malignant neoplasm of head and neck	rs181031465	T	C	2	164800745	0.282577	0.0630184	7.32e-06	-0.144953	0.110846	0.190975	TRUE	2.49e-05	20.1066
Docosahexaenoate DHA; 22:6n3 levels	Malignant neoplasm of head and neck	rs1934826	A	G	13	75950409	-0.065497	0.0148097	9.75e-06	-0.00385305	0.0301895	0.898443	TRUE	1.4e-05	19.5592
Docosahexaenoate DHA; 22:6n3 levels	Malignant neoplasm of head and neck	rs34736275	A	G	7	80571027	0.0734802	0.0160133	4.46e-06	0.0239997	0.0332709	0.470699	TRUE	1.02e-05	21.0562
Docosahexaenoate DHA; 22:6n3 levels	Malignant neoplasm of head and neck	rs3731644	C	T	2	235041233	0.110271	0.0242799	5.58e-06	0.0877647	0.0559194	0.116535	TRUE	2.33e-05	20.6267
Docosahexaenoate DHA; 22:6n3 levels	Malignant neoplasm of head and neck	rs6564915	G	T	16	81774628	0.101809	0.0218657	3.22e-06	0.0941233	0.0442868	0.0335606	TRUE	2.09e-05	21.6793
Docosahexaenoate DHA; 22:6n3 levels	Malignant neoplasm of head and neck	rs73045049	A	G	7	2658714	-0.182777	0.040097	5.16e-06	0.0391153	0.0798517	0.624241	TRUE	9.89e-06	20.7787
Docosahexaenoate DHA; 22:6n3 levels	Malignant neoplasm of head and neck	rs73500833	T	C	13	26756076	-0.271564	0.0598372	5.67e-06	-0.202107	0.136819	0.139625	TRUE	2.21e-05	20.5969
Docosahexaenoate DHA; 22:6n3 levels	Malignant neoplasm of head and neck	rs77207094	C	T	5	11520799	-0.248645	0.0546737	5.42e-06	-0.0893813	0.0875832	0.307477	TRUE	1.53e-05	20.6825
Docosahexaenoate DHA; 22:6n3 levels	Malignant neoplasm of head and neck	rs8523	A	G	6	10980820	-0.0784228	0.0147676	1.09e-07	0.000264065	0.030192	0.993022	TRUE	1.63e-07	28.201
Docosahexaenoate DHA; 22:6n3 levels	Malignant neoplasm of head and neck	rs9545715	C	G	13	81469066	-0.0728917	0.0151593	1.52e-06	-0.037053	0.0310443	0.232653	TRUE	5.27e-06	23.1205
1-stearoyl-2-oleoyl-GPS (18:0/18:1) levels	Malignant neoplasm of head and neck	rs117022836	T	C	11	37651035	-0.228706	0.0457893	5.89e-07	-0.166007	0.104163	0.110998	TRUE	2.89e-06	24.9475
1-stearoyl-2-oleoyl-GPS (18:0/18:1) levels	Malignant neoplasm of head and neck	rs12652405	A	T	5	56959725	-0.185696	0.041852	9.12e-06	0.11217	0.063554	0.0775711	TRUE	4.1e-05	19.6867
1-stearoyl-2-oleoyl-GPS (18:0/18:1) levels	Malignant neoplasm of head and neck	rs12965592	C	G	18	100297	-0.109671	0.0247405	9.3e-06	0.0198136	0.0448604	0.658726	TRUE	1.66e-05	19.6502
1-stearoyl-2-oleoyl-GPS (18:0/18:1) levels	Malignant neoplasm of head and neck	rs13234046	A	G	7	10971985	-0.0842069	0.0189265	8.62e-06	-0.00360594	0.0452163	0.936437	TRUE	1.19e-05	19.795
1-stearoyl-2-oleoyl-GPS (18:0/18:1) levels	Malignant neoplasm of head and neck	rs1354034	C	T	3	56815721	0.138779	0.0159732	3.68e-18	0.0139623	0.0330222	0.672428	TRUE	1.91e-17	75.4855
1-stearoyl-2-oleoyl-GPS (18:0/18:1) levels	Malignant neoplasm of head and neck	rs138806707	C	T	8	20999141	-0.258703	0.0555882	3.26e-06	0.252671	0.144708	0.0807979	TRUE	1.57e-05	21.659
1-stearoyl-2-oleoyl-GPS (18:0/18:1) levels	Malignant neoplasm of head and neck	rs154803	A	T	5	92789493	0.228935	0.0506099	6.08e-06	-0.0912522	0.0821005	0.266366	TRUE	1.79e-05	20.4623
1-stearoyl-2-oleoyl-GPS (18:0/18:1) levels	Malignant neoplasm of head and neck	rs17831607	G	A	6	134363401	-0.106904	0.0224635	1.95e-06	0.0553247	0.043102	0.199291	TRUE	6.96e-06	22.6482
1-stearoyl-2-oleoyl-GPS (18:0/18:1) levels	Malignant neoplasm of head and neck	rs2055570	G	A	2	49116770	-0.135106	0.0304665	9.23e-06	-0.0807776	0.0580523	0.164085	TRUE	3.21e-05	19.6655
1-stearoyl-2-oleoyl-GPS (18:0/18:1) levels	Malignant neoplasm of head and neck	rs55731338	A	G	6	35173215	-0.21443	0.0462655	3.57e-06	0.0363918	0.0618479	0.556259	TRUE	7.4e-06	21.4811
1-stearoyl-2-oleoyl-GPS (18:0/18:1) levels	Malignant neoplasm of head and neck	rs55823223	A	G	17	75894282	-0.10594	0.0217392	1.1e-06	-0.00428377	0.0523207	0.934746	TRUE	1.61e-06	23.7483
1-stearoyl-2-oleoyl-GPS (18:0/18:1) levels	Malignant neoplasm of head and neck	rs56058673	T	C	22	36081699	-0.155282	0.0336363	3.9e-06	0.00979371	0.0724947	0.892536	TRUE	5.75e-06	21.3121
1-stearoyl-2-oleoyl-GPS (18:0/18:1) levels	Malignant neoplasm of head and neck	rs6871550	C	T	5	399096	0.0882151	0.0195516	6.42e-06	0.00393384	0.0368026	0.914876	TRUE	9.14e-06	20.3574
1-stearoyl-2-oleoyl-GPS (18:0/18:1) levels	Malignant neoplasm of head and neck	rs7161063	G	C	14	88280172	-0.188363	0.0410966	4.57e-06	0.116801	0.127473	0.359521	TRUE	1.19e-05	21.0077
1-stearoyl-2-oleoyl-GPS (18:0/18:1) levels	Malignant neoplasm of head and neck	rs72761668	G	A	15	101725739	-0.173508	0.0382524	5.74e-06	0.0351603	0.0623534	0.57283	TRUE	1.14e-05	20.5741
1-stearoyl-2-oleoyl-GPS (18:0/18:1) levels	Malignant neoplasm of head and neck	rs75129304	G	T	19	54070271	-0.0846584	0.0188206	6.85e-06	-0.000190312	0.0399155	0.996196	TRUE	9.03e-06	20.2336
1-stearoyl-2-oleoyl-GPS (18:0/18:1) levels	Malignant neoplasm of head and neck	rs78365257	C	G	3	116530607	-0.294515	0.065059	5.99e-06	-0.00721881	0.167383	0.9656	TRUE	8.14e-06	20.4927
1-stearoyl-2-oleoyl-GPS (18:0/18:1) levels	Malignant neoplasm of head and neck	rs78453362	A	G	3	78690859	0.154741	0.0347262	8.35e-06	0.0420647	0.0967688	0.663786	TRUE	1.49e-05	19.8562
1-stearoyl-2-oleoyl-GPS (18:0/18:1) levels	Malignant neoplasm of head and neck	rs80312835	G	A	10	110417837	0.296795	0.0661347	7.2e-06	0.119725	0.101666	0.238943	TRUE	2.19e-05	20.1398
1-stearoyl-2-oleoyl-GPS (18:0/18:1) levels	Malignant neoplasm of head and neck	rs9277341	C	T	6	33071848	-0.0774887	0.0166568	3.29e-06	-0.0385425	0.0344376	0.263056	TRUE	1.01e-05	21.6418
1-myristoyl-2-palmitoyl-gpc (14:0/16:0) levels	Malignant neoplasm of head and neck	rs10868484	C	T	9	86776740	0.0967565	0.0211482	4.76e-06	0.0697929	0.0431162	0.105508	TRUE	2.08e-05	20.9321
1-myristoyl-2-palmitoyl-gpc (14:0/16:0) levels	Malignant neoplasm of head and neck	rs114128846	A	G	2	118280459	0.147692	0.031243	2.28e-06	-0.0128228	0.0792145	0.871405	TRUE	3.51e-06	22.3464
1-myristoyl-2-palmitoyl-gpc (14:0/16:0) levels	Malignant neoplasm of head and neck	rs116926922	T	G	6	159958678	0.200887	0.0425847	2.39e-06	-0.0295064	0.09712	0.761269	TRUE	4.1e-06	22.2534
1-myristoyl-2-palmitoyl-gpc (14:0/16:0) levels	Malignant neoplasm of head and neck	rs12331085	A	G	4	171881699	-0.0932487	0.0176113	1.19e-07	-0.0417801	0.0343931	0.22445	TRUE	4.91e-07	28.0351
1-myristoyl-2-palmitoyl-gpc (14:0/16:0) levels	Malignant neoplasm of head and neck	rs142273297	A	G	20	3610520	0.275401	0.0618858	8.58e-06	-0.145907	0.248364	0.556887	TRUE	1.73e-05	19.8038
1-myristoyl-2-palmitoyl-gpc (14:0/16:0) levels	Malignant neoplasm of head and neck	rs147325198	A	G	5	9684711	0.312097	0.065423	1.84e-06	0.0404435	0.0760558	0.594892	TRUE	3.8e-06	22.7572
1-myristoyl-2-palmitoyl-gpc (14:0/16:0) levels	Malignant neoplasm of head and neck	rs148311684	A	G	1	4888680	-0.303145	0.0683667	9.25e-06	0.0544189	0.171133	0.75049	TRUE	1.53e-05	19.6613
1-myristoyl-2-palmitoyl-gpc (14:0/16:0) levels	Malignant neoplasm of head and neck	rs2676379	G	C	15	46615379	0.0709062	0.0153401	3.8e-06	0.0532958	0.0300609	0.0762412	TRUE	1.89e-05	21.3654
1-myristoyl-2-palmitoyl-gpc (14:0/16:0) levels	Malignant neoplasm of head and neck	rs28704912	A	C	18	7928036	0.130285	0.0272362	1.72e-06	-0.0328787	0.0599329	0.583285	TRUE	3.62e-06	22.8821
1-myristoyl-2-palmitoyl-gpc (14:0/16:0) levels	Malignant neoplasm of head and neck	rs28867983	G	A	4	21108584	0.0850279	0.019173	9.22e-06	0.0147607	0.0388144	0.703732	TRUE	1.59e-05	19.6672
1-myristoyl-2-palmitoyl-gpc (14:0/16:0) levels	Malignant neoplasm of head and neck	rs2996477	C	T	1	91920677	0.131699	0.0294263	7.62e-06	-0.0366534	0.0541003	0.498083	TRUE	1.65e-05	20.0306
1-myristoyl-2-palmitoyl-gpc (14:0/16:0) levels	Malignant neoplasm of head and neck	rs4485089	G	A	11	12409814	-0.080974	0.0179663	6.58e-06	0.00751983	0.0342356	0.826144	TRUE	1.02e-05	20.313
1-myristoyl-2-palmitoyl-gpc (14:0/16:0) levels	Malignant neoplasm of head and neck	rs4698782	C	T	4	109734125	-0.0728829	0.0154847	2.52e-06	0.00791215	0.0302111	0.793401	TRUE	4.18e-06	22.1537
1-myristoyl-2-palmitoyl-gpc (14:0/16:0) levels	Malignant neoplasm of head and neck	rs4975528	A	G	5	1017800	0.0782659	0.0173632	6.56e-06	-0.0325603	0.033076	0.324914	TRUE	1.78e-05	20.3182
1-myristoyl-2-palmitoyl-gpc (14:0/16:0) levels	Malignant neoplasm of head and neck	rs79292294	G	T	11	38215972	0.217589	0.0488736	8.5e-06	-0.0501417	0.0782295	0.52155	TRUE	1.78e-05	19.821
1-myristoyl-2-palmitoyl-gpc (14:0/16:0) levels	Malignant neoplasm of head and neck	rs79682447	A	G	4	2260377	-0.189114	0.0384282	8.6e-07	0.0123873	0.0832759	0.881751	TRUE	1.35e-06	24.2185
1-myristoyl-2-palmitoyl-gpc (14:0/16:0) levels	Malignant neoplasm of head and neck	rs9349828	C	T	6	56559434	0.073257	0.0164631	8.6e-06	-0.00919175	0.034308	0.788762	TRUE	1.37e-05	19.8004
Paraxanthine levels in elite athletes	Malignant neoplasm of head and neck	rs10194878	C	T	2	138639888	0.0812524	0.0177378	4.63e-06	-0.0628902	0.0344001	0.0675196	TRUE	2.25e-05	20.9833
Paraxanthine levels in elite athletes	Malignant neoplasm of head and neck	rs10459799	G	C	16	59963158	-0.103929	0.0224526	3.68e-06	-0.0366112	0.0469359	0.435376	TRUE	8.63e-06	21.426
Paraxanthine levels in elite athletes	Malignant neoplasm of head and neck	rs10509810	G	A	10	106005598	-0.0767333	0.0163837	2.82e-06	-0.0423629	0.0302525	0.161421	TRUE	1.05e-05	21.9353
Paraxanthine levels in elite athletes	Malignant neoplasm of head and neck	rs11032948	T	C	11	34951350	0.0933967	0.0187015	5.91e-07	0.055198	0.0359445	0.124625	TRUE	2.71e-06	24.9408
Paraxanthine levels in elite athletes	Malignant neoplasm of head and neck	rs112492033	A	G	15	80442893	-0.270033	0.0581759	3.46e-06	0.0179099	0.0863429	0.835676	TRUE	5.35e-06	21.545
Paraxanthine levels in elite athletes	Malignant neoplasm of head and neck	rs114830966	A	G	1	74384420	-0.351981	0.0784625	7.26e-06	0.283245	0.206779	0.17075	TRUE	2.48e-05	20.124
Paraxanthine levels in elite athletes	Malignant neoplasm of head and neck	rs115087674	T	A	4	155770669	-0.308828	0.0689018	7.39e-06	0.496482	0.196172	0.0113789	TRUE	5.53e-05	20.0896
Paraxanthine levels in elite athletes	Malignant neoplasm of head and neck	rs115520044	A	G	14	49488289	0.30686	0.0617075	6.6e-07	0.0228623	0.15349	0.881594	TRUE	1.03e-06	24.7289
Paraxanthine levels in elite athletes	Malignant neoplasm of head and neck	rs11599254	T	C	10	28929032	0.137987	0.0286132	1.42e-06	-0.0171971	0.0462067	0.709761	TRUE	2.56e-06	23.2565
Paraxanthine levels in elite athletes	Malignant neoplasm of head and neck	rs118105917	T	C	6	159627396	-0.385059	0.0868612	9.29e-06	-0.470259	0.667713	0.481257	TRUE	1.98e-05	19.6518
Paraxanthine levels in elite athletes	Malignant neoplasm of head and neck	rs13243315	C	T	7	25474434	-0.0931508	0.020119	3.66e-06	0.00894961	0.036309	0.805307	TRUE	5.81e-06	21.4368
Paraxanthine levels in elite athletes	Malignant neoplasm of head and neck	rs143167061	T	C	11	13186904	-0.255726	0.057744	9.48e-06	0.0552169	0.111604	0.620772	TRUE	1.74e-05	19.6126
Paraxanthine levels in elite athletes	Malignant neoplasm of head and neck	rs150047778	C	T	7	116118257	-0.357145	0.0775345	4.1e-06	0.238556	0.389708	0.540446	TRUE	8.48e-06	21.2177
Paraxanthine levels in elite athletes	Malignant neoplasm of head and neck	rs1503609	A	G	4	126847694	0.073513	0.0166079	9.58e-06	0.0177573	0.0301595	0.556009	TRUE	1.88e-05	19.5929
Paraxanthine levels in elite athletes	Malignant neoplasm of head and neck	rs150604675	T	C	6	107115055	-0.211642	0.0468436	6.24e-06	0.0737189	0.0979604	0.451728	TRUE	1.4e-05	20.4128
Paraxanthine levels in elite athletes	Malignant neoplasm of head and neck	rs17653722	T	G	12	52193734	-0.0950999	0.0212194	7.4e-06	-0.0316459	0.0495704	0.523211	TRUE	1.52e-05	20.086
Paraxanthine levels in elite athletes	Malignant neoplasm of head and neck	rs2245730	C	A	21	42705218	-0.0769941	0.0162704	2.22e-06	0.0385448	0.0305237	0.206668	TRUE	7.61e-06	22.3933
Paraxanthine levels in elite athletes	Malignant neoplasm of head and neck	rs2274148	T	C	13	49278988	0.199304	0.0441846	6.46e-06	-0.051764	0.0680865	0.447094	TRUE	1.45e-05	20.3465
Paraxanthine levels in elite athletes	Malignant neoplasm of head and neck	rs28491088	C	A	15	24911167	0.0994323	0.0223294	8.47e-06	0.0111288	0.044514	0.802583	TRUE	1.31e-05	19.829
Paraxanthine levels in elite athletes	Malignant neoplasm of head and neck	rs34563893	C	T	12	98038615	-0.343882	0.0708587	1.22e-06	0.0406829	0.0678599	0.54883	TRUE	2.63e-06	23.5523
Paraxanthine levels in elite athletes	Malignant neoplasm of head and neck	rs56113850	C	T	19	40847202	-0.111197	0.0159364	3e-12	0.0348809	0.0308767	0.25861	TRUE	1.95e-11	48.6862
Paraxanthine levels in elite athletes	Malignant neoplasm of head and neck	rs57526497	C	A	17	79549816	-0.154204	0.0338631	5.27e-06	-0.0285065	0.0688237	0.678731	TRUE	9.35e-06	20.7366
Paraxanthine levels in elite athletes	Malignant neoplasm of head and neck	rs62017761	G	T	16	6502503	-0.0738812	0.0158913	3.33e-06	-0.0300729	0.0301649	0.318787	TRUE	9.2e-06	21.6147
Paraxanthine levels in elite athletes	Malignant neoplasm of head and neck	rs643104	C	T	11	118696416	-0.081713	0.0174577	2.86e-06	0.0463778	0.0321657	0.149348	TRUE	1.1e-05	21.9083
Paraxanthine levels in elite athletes	Malignant neoplasm of head and neck	rs72799346	T	G	2	22414570	-0.243234	0.0539023	6.41e-06	-0.244897	0.127005	0.0538257	TRUE	3.24e-05	20.3626
Paraxanthine levels in elite athletes	Malignant neoplasm of head and neck	rs7326993	G	A	13	92197195	-0.0721645	0.0163342	9.96e-06	0.00319427	0.0302454	0.91589	TRUE	1.39e-05	19.5187
Paraxanthine levels in elite athletes	Malignant neoplasm of head and neck	rs75467050	T	C	12	97703428	-0.181124	0.0407723	8.9e-06	-0.0676722	0.0909514	0.456847	TRUE	1.95e-05	19.7343
Paraxanthine levels in elite athletes	Malignant neoplasm of head and neck	rs77866717	C	T	18	43307829	-0.153486	0.0346997	9.72e-06	-0.0712696	0.0992779	0.472831	TRUE	2.08e-05	19.5653
Paraxanthine levels in elite athletes	Malignant neoplasm of head and neck	rs7787264	A	T	7	2667935	-0.112899	0.0255469	9.9e-06	0.0231725	0.0505748	0.646821	TRUE	1.77e-05	19.5301
Paraxanthine levels in elite athletes	Malignant neoplasm of head and neck	rs78574673	G	T	6	152626771	0.228458	0.0504438	5.93e-06	0.289715	0.140128	0.0386865	TRUE	3.32e-05	20.5115
Paraxanthine levels in elite athletes	Malignant neoplasm of head and neck	rs78607630	G	A	9	107914662	-0.253719	0.0518432	9.88e-07	-0.0861831	0.086127	0.316995	TRUE	2.92e-06	23.9509
Paraxanthine levels in elite athletes	Malignant neoplasm of head and neck	rs79361921	A	G	8	58022004	-0.22819	0.0472548	1.37e-06	-0.0639125	0.0646364	0.322761	TRUE	3.95e-06	23.3185
Paraxanthine levels in elite athletes	Malignant neoplasm of head and neck	rs9370260	C	T	6	54056876	0.0811845	0.01711	2.09e-06	0.00844055	0.0326816	0.796202	TRUE	3.41e-06	22.5137
4-methyl-2-oxopentanoate levels	Malignant neoplasm of head and neck	rs112482875	C	G	11	20468924	0.183548	0.0390382	2.58e-06	0.101071	0.0647868	0.118746	TRUE	1.13e-05	22.1065
4-methyl-2-oxopentanoate levels	Malignant neoplasm of head and neck	rs12894999	A	G	14	102071272	-0.0850341	0.019043	7.99e-06	-0.0874896	0.0373658	0.0192097	TRUE	5.51e-05	19.9396
4-methyl-2-oxopentanoate levels	Malignant neoplasm of head and neck	rs2291115	T	C	1	83555746	-0.0877537	0.0192477	5.14e-06	-0.0356642	0.0342446	0.297664	TRUE	1.47e-05	20.7861
4-methyl-2-oxopentanoate levels	Malignant neoplasm of head and neck	rs56107485	C	A	6	156517427	-0.152913	0.0307105	6.39e-07	0.0370784	0.0865368	0.668309	TRUE	1.27e-06	24.7922
4-methyl-2-oxopentanoate levels	Malignant neoplasm of head and neck	rs58729469	T	C	11	36050283	0.0976357	0.0200177	1.07e-06	0.03919	0.0417325	0.347691	TRUE	3.12e-06	23.7897
4-methyl-2-oxopentanoate levels	Malignant neoplasm of head and neck	rs6055350	C	G	20	858872	-0.186005	0.0393211	2.24e-06	-0.149119	0.137051	0.276571	TRUE	6.99e-06	22.3768
4-methyl-2-oxopentanoate levels	Malignant neoplasm of head and neck	rs6754181	C	T	2	29743514	0.0935486	0.0202835	3.99e-06	-0.0843088	0.035926	0.0189387	TRUE	2.96e-05	21.271
4-methyl-2-oxopentanoate levels	Malignant neoplasm of head and neck	rs7012455	T	C	8	51775791	0.0767546	0.0165318	3.44e-06	-0.00712819	0.0317216	0.822204	TRUE	5.48e-06	21.556
4-methyl-2-oxopentanoate levels	Malignant neoplasm of head and neck	rs73597221	A	G	11	132238300	-0.17389	0.0348777	6.17e-07	-0.0829053	0.0725058	0.252861	TRUE	2.17e-06	24.8573
4-methyl-2-oxopentanoate levels	Malignant neoplasm of head and neck	rs75090459	A	G	13	22127850	0.26568	0.0567147	2.81e-06	-0.0611275	0.128612	0.634584	TRUE	5.45e-06	21.9445
4-methyl-2-oxopentanoate levels	Malignant neoplasm of head and neck	rs77753167	T	C	18	10814502	-0.147065	0.0310573	2.19e-06	0.0267872	0.0580518	0.644485	TRUE	4.25e-06	22.4229
4-methyl-2-oxopentanoate levels	Malignant neoplasm of head and neck	rs893971	G	A	4	88282518	0.0924746	0.0150638	8.31e-10	-0.0135004	0.0313775	0.667008	TRUE	2.14e-09	37.6856
3-indoxyl sulfate levels	Malignant neoplasm of head and neck	rs11078452	C	A	17	3503447	-0.266191	0.0555632	1.66e-06	0.21324	0.11105	0.0548315	TRUE	9.81e-06	22.9516
3-indoxyl sulfate levels	Malignant neoplasm of head and neck	rs114842896	A	G	5	99893693	0.30447	0.0669031	5.34e-06	-0.0453204	0.143634	0.752361	TRUE	8.98e-06	20.7108
3-indoxyl sulfate levels	Malignant neoplasm of head and neck	rs117023050	C	T	12	132005752	0.16474	0.0370405	8.68e-06	-0.0362303	0.0654488	0.579874	TRUE	1.7e-05	19.7808
3-indoxyl sulfate levels	Malignant neoplasm of head and neck	rs13176353	C	G	5	1801312	-0.114955	0.0245476	2.83e-06	0.0428151	0.0537282	0.425519	TRUE	6.99e-06	21.93
3-indoxyl sulfate levels	Malignant neoplasm of head and neck	rs139986278	C	T	7	79049588	-0.315708	0.0706034	7.77e-06	-0.0935601	0.098395	0.341674	TRUE	2.04e-05	19.9949
3-indoxyl sulfate levels	Malignant neoplasm of head and neck	rs140560919	C	T	1	147564521	0.292597	0.0654917	7.91e-06	0.0979298	0.0733539	0.181866	TRUE	2.72e-05	19.9603
3-indoxyl sulfate levels	Malignant neoplasm of head and neck	rs146369127	A	G	3	22383982	0.269587	0.0567278	2.01e-06	-0.0464891	0.137791	0.735824	TRUE	3.56e-06	22.5843
3-indoxyl sulfate levels	Malignant neoplasm of head and neck	rs191105317	G	C	4	128815359	-0.362577	0.0700538	2.27e-07	-0.182453	0.147158	0.215035	TRUE	9.15e-07	26.7878
3-indoxyl sulfate levels	Malignant neoplasm of head and neck	rs1971157	C	G	17	29598325	0.0712004	0.0160318	8.95e-06	0.00859406	0.0304251	0.777585	TRUE	1.44e-05	19.7242
3-indoxyl sulfate levels	Malignant neoplasm of head and neck	rs198542	A	G	17	50567176	0.0702721	0.0153512	4.7e-06	-0.0107409	0.0303783	0.723659	TRUE	8.17e-06	20.9547
3-indoxyl sulfate levels	Malignant neoplasm of head and neck	rs2016346	C	T	8	135425732	-0.0742048	0.01661	7.91e-06	-0.00399358	0.0337652	0.90585	TRUE	1.14e-05	19.9584
3-indoxyl sulfate levels	Malignant neoplasm of head and neck	rs2496679	C	T	6	80609375	0.213632	0.0481132	8.99e-06	-0.0192954	0.0962155	0.841056	TRUE	1.36e-05	19.7153
3-indoxyl sulfate levels	Malignant neoplasm of head and neck	rs4649261	G	A	1	233808502	0.0737226	0.0158935	3.51e-06	0.0131933	0.0308766	0.669166	TRUE	6.51e-06	21.516
3-indoxyl sulfate levels	Malignant neoplasm of head and neck	rs4692540	T	G	4	26529176	-0.0952962	0.0204074	3.02e-06	-0.0197355	0.0544188	0.716859	TRUE	5.36e-06	21.806
3-indoxyl sulfate levels	Malignant neoplasm of head and neck	rs492467	G	A	1	165912242	-0.0701385	0.0156135	7.05e-06	-0.00447992	0.03206	0.888869	TRUE	1.03e-05	20.1796
3-indoxyl sulfate levels	Malignant neoplasm of head and neck	rs55839541	A	G	1	213870367	0.101358	0.0221088	4.55e-06	0.0139577	0.0435939	0.748835	TRUE	7.72e-06	21.0177
3-indoxyl sulfate levels	Malignant neoplasm of head and neck	rs56113850	C	T	19	40847202	-0.076687	0.0152603	5.03e-07	0.0348809	0.0308767	0.25861	TRUE	1.77e-06	25.2533
3-indoxyl sulfate levels	Malignant neoplasm of head and neck	rs651578	C	T	6	25873655	0.0800674	0.01791	7.8e-06	0.0236273	0.0360692	0.512434	TRUE	1.65e-05	19.9857
3-indoxyl sulfate levels	Malignant neoplasm of head and neck	rs6904845	C	T	6	31256646	0.0774978	0.0174619	9.08e-06	0.19807	0.0383335	2.38e-07	TRUE	0.000375988	19.6968
3-indoxyl sulfate levels	Malignant neoplasm of head and neck	rs72987107	T	C	19	5335243	-0.255879	0.0532644	1.56e-06	-0.106937	0.115946	0.356372	TRUE	4.37e-06	23.0778
3-indoxyl sulfate levels	Malignant neoplasm of head and neck	rs7651697	C	T	3	72185534	0.0706641	0.0155505	5.52e-06	0.00139121	0.030297	0.963375	TRUE	7.58e-06	20.6495
3-indoxyl sulfate levels	Malignant neoplasm of head and neck	rs9479849	A	G	6	154431131	-0.39936	0.0884327	6.3e-06	-0.149192	0.128921	0.247179	TRUE	1.94e-05	20.394
Sphingosine 1-phosphate levels	Malignant neoplasm of head and neck	rs1000821	T	C	17	76437921	0.0955501	0.0152708	3.92e-10	0.0450517	0.0302114	0.135905	TRUE	2.95e-09	39.1506
Sphingosine 1-phosphate levels	Malignant neoplasm of head and neck	rs10502344	G	A	18	6107710	0.190151	0.0413987	4.37e-06	-0.0399264	0.100362	0.69076	TRUE	7.86e-06	21.0972
Sphingosine 1-phosphate levels	Malignant neoplasm of head and neck	rs10744901	C	T	12	117707878	-0.0733906	0.0164198	7.84e-06	-0.0472459	0.0312157	0.130145	TRUE	3.05e-05	19.9777
Sphingosine 1-phosphate levels	Malignant neoplasm of head and neck	rs10960927	C	T	9	13072342	0.157515	0.0353441	8.33e-06	0.0235264	0.0701856	0.737473	TRUE	1.4e-05	19.8614
Sphingosine 1-phosphate levels	Malignant neoplasm of head and neck	rs115939317	T	C	4	113730518	0.27762	0.0620996	7.8e-06	-0.0498215	0.135033	0.712159	TRUE	1.35e-05	19.9859
Sphingosine 1-phosphate levels	Malignant neoplasm of head and neck	rs11986857	G	C	8	21182547	0.147791	0.0320867	4.1e-06	0.0482277	0.0495652	0.330545	TRUE	1.13e-05	21.2151
Sphingosine 1-phosphate levels	Malignant neoplasm of head and neck	rs138132596	G	A	5	130309113	0.513535	0.109227	2.58e-06	-0.0562001	0.0743849	0.44993	TRUE	6.22e-06	22.1045
Sphingosine 1-phosphate levels	Malignant neoplasm of head and neck	rs140079282	A	C	3	99447594	-0.261606	0.056463	3.6e-06	-0.0419977	0.0971482	0.66552	TRUE	6.7e-06	21.4668
Sphingosine 1-phosphate levels	Malignant neoplasm of head and neck	rs141116536	C	T	6	1332934	0.229382	0.0484838	2.23e-06	-0.0652359	0.175311	0.709808	TRUE	4.05e-06	22.3834
Sphingosine 1-phosphate levels	Malignant neoplasm of head and neck	rs1456759	T	C	4	31547799	-0.0816351	0.0173502	2.54e-06	0.084222	0.0397252	0.0339962	TRUE	1.67e-05	22.1383
Sphingosine 1-phosphate levels	Malignant neoplasm of head and neck	rs1488103	A	G	3	169207806	-0.0723142	0.015939	5.71e-06	0.0167492	0.0321408	0.602284	TRUE	1.11e-05	20.5838
Sphingosine 1-phosphate levels	Malignant neoplasm of head and neck	rs41397245	A	G	5	77874839	-0.0776802	0.0161082	1.42e-06	0.0570816	0.0308367	0.0641564	TRUE	8.07e-06	23.2556
Sphingosine 1-phosphate levels	Malignant neoplasm of head and neck	rs6493965	G	A	15	57893963	-0.0718094	0.0160027	7.21e-06	-0.0275067	0.0302706	0.363513	TRUE	1.84e-05	20.1361
Sphingosine 1-phosphate levels	Malignant neoplasm of head and neck	rs71588370	G	A	5	104821478	0.184415	0.0392364	2.6e-06	0.0168499	0.0725355	0.816306	TRUE	4.21e-06	22.0909
Sphingosine 1-phosphate levels	Malignant neoplasm of head and neck	rs7200047	A	G	16	83117864	0.0725737	0.0157374	4e-06	-0.0053214	0.0304022	0.861053	TRUE	6.11e-06	21.2663
Sphingosine 1-phosphate levels	Malignant neoplasm of head and neck	rs9360664	A	G	6	73331701	-0.0936889	0.0200697	3.04e-06	-0.0276176	0.0394963	0.484399	TRUE	6.96e-06	21.7919
Sphingosine 1-phosphate levels	Malignant neoplasm of head and neck	rs9461721	G	A	6	31770631	-0.256109	0.0478132	8.49e-08	-0.405836	0.194285	0.0367189	TRUE	7.35e-07	28.6916
Alpha-hydroxyisocaproate levels	Malignant neoplasm of head and neck	rs10414919	A	G	19	19944477	-0.0797399	0.0161833	8.34e-07	0.0176333	0.0338057	0.601942	TRUE	1.77e-06	24.2782
Alpha-hydroxyisocaproate levels	Malignant neoplasm of head and neck	rs10832920	G	A	11	18320322	-0.0659084	0.0142595	3.8e-06	-0.0230843	0.0300135	0.441816	TRUE	9.07e-06	21.3635
Alpha-hydroxyisocaproate levels	Malignant neoplasm of head and neck	rs113914810	T	C	12	72255376	0.195815	0.0434709	6.65e-06	-0.149224	0.104145	0.151903	TRUE	2.48e-05	20.2906
Alpha-hydroxyisocaproate levels	Malignant neoplasm of head and neck	rs11715398	T	C	3	194116327	0.116068	0.0236777	9.49e-07	-0.0295064	0.0541112	0.585553	TRUE	2.04e-06	24.0296
Alpha-hydroxyisocaproate levels	Malignant neoplasm of head and neck	rs142728688	A	G	1	154655583	-0.23423	0.0483974	1.3e-06	0.191562	0.0828024	0.0206962	TRUE	1.05e-05	23.4229
Alpha-hydroxyisocaproate levels	Malignant neoplasm of head and neck	rs142808012	T	A	1	240205226	0.267776	0.059366	6.46e-06	0.102834	0.144338	0.476182	TRUE	1.44e-05	20.3455
Alpha-hydroxyisocaproate levels	Malignant neoplasm of head and neck	rs151029917	T	G	20	717462	0.405287	0.0904053	7.36e-06	-0.128284	0.168022	0.445168	TRUE	1.69e-05	20.0973
Alpha-hydroxyisocaproate levels	Malignant neoplasm of head and neck	rs1808859	C	T	4	88313660	0.0726542	0.0146613	7.21e-07	-0.0181743	0.0312517	0.560874	TRUE	1.61e-06	24.5571
Alpha-hydroxyisocaproate levels	Malignant neoplasm of head and neck	rs1955284	T	C	2	8556927	0.0830487	0.0184612	6.84e-06	0.00639844	0.0362168	0.859767	TRUE	1.03e-05	20.237
Alpha-hydroxyisocaproate levels	Malignant neoplasm of head and neck	rs1975533	G	A	5	59406582	-0.119704	0.0225894	1.16e-07	-0.00975962	0.0572688	0.864682	TRUE	1.98e-07	28.0807
Alpha-hydroxyisocaproate levels	Malignant neoplasm of head and neck	rs34973031	C	A	5	73870529	-0.123459	0.0259273	1.92e-06	0.00104219	0.0513128	0.983796	TRUE	2.66e-06	22.6741
Alpha-hydroxyisocaproate levels	Malignant neoplasm of head and neck	rs35783478	A	G	4	108308227	0.0830143	0.0171179	1.24e-06	0.0104125	0.0338155	0.758141	TRUE	2.18e-06	23.5182
Alpha-hydroxyisocaproate levels	Malignant neoplasm of head and neck	rs4852728	A	C	2	70902908	-0.0864222	0.0188155	4.37e-06	-0.0152135	0.0336748	0.651429	TRUE	8.19e-06	21.0969
Alpha-hydroxyisocaproate levels	Malignant neoplasm of head and neck	rs4934976	A	G	10	33502194	-0.0731137	0.0155296	2.5e-06	-0.0142608	0.0305847	0.641021	TRUE	4.85e-06	22.1655
Alpha-hydroxyisocaproate levels	Malignant neoplasm of head and neck	rs620617	T	C	5	19446738	-0.070098	0.0147602	2.04e-06	0.0271239	0.0314549	0.388518	TRUE	5.4e-06	22.5542
Alpha-hydroxyisocaproate levels	Malignant neoplasm of head and neck	rs62485457	C	T	7	104917075	0.228417	0.0492927	3.59e-06	0.0394993	0.0692282	0.568293	TRUE	7.41e-06	21.4729
Alpha-hydroxyisocaproate levels	Malignant neoplasm of head and neck	rs72859389	C	A	1	8192624	0.132036	0.029663	8.54e-06	-0.151268	0.10489	0.149257	TRUE	3.15e-05	19.8132
Alpha-hydroxyisocaproate levels	Malignant neoplasm of head and neck	rs734860	C	T	5	173972838	0.0779035	0.0152545	3.27e-07	-0.0150211	0.0312026	0.630228	TRUE	6.98e-07	26.0806
Alpha-hydroxyisocaproate levels	Malignant neoplasm of head and neck	rs76445723	T	G	8	19096342	-0.227203	0.0503536	6.42e-06	0.0104101	0.100057	0.917136	TRUE	9.17e-06	20.3595
Alpha-hydroxyisocaproate levels	Malignant neoplasm of head and neck	rs7737487	A	G	5	165055996	0.0727989	0.0146176	6.35e-07	-0.0427406	0.0314047	0.173526	TRUE	2.64e-06	24.8026
Alpha-hydroxyisocaproate levels	Malignant neoplasm of head and neck	rs78820411	G	A	15	26233756	0.170371	0.0373253	5.01e-06	0.000646169	0.0670678	0.992313	TRUE	6.72e-06	20.8346
Alpha-hydroxyisocaproate levels	Malignant neoplasm of head and neck	rs79376596	G	A	20	2418904	0.195553	0.0432889	6.26e-06	0.0300743	0.0821428	0.714274	TRUE	1.09e-05	20.4068
1-stearoyl-GPI (18:0) levels	Malignant neoplasm of head and neck	rs10789117	C	A	1	62606594	-0.0805466	0.0157387	3.09e-07	0.00186	0.0341831	0.956606	TRUE	4.64e-07	26.1913
1-stearoyl-GPI (18:0) levels	Malignant neoplasm of head and neck	rs113735393	A	G	16	81524461	-0.207519	0.0411356	4.54e-07	-0.18933	0.151711	0.212043	TRUE	1.77e-06	25.4495
1-stearoyl-GPI (18:0) levels	Malignant neoplasm of head and neck	rs117400415	G	C	7	90119386	0.0888842	0.0195487	5.45e-06	0.0164568	0.0371232	0.657547	TRUE	1.01e-05	20.6735
1-stearoyl-GPI (18:0) levels	Malignant neoplasm of head and neck	rs13035306	T	C	2	123961851	-0.156036	0.0325815	1.68e-06	0.0549289	0.0661998	0.406683	TRUE	4.37e-06	22.9355
1-stearoyl-GPI (18:0) levels	Malignant neoplasm of head and neck	rs13265847	G	A	8	29804288	-0.156331	0.0336519	3.39e-06	-0.0403674	0.0529668	0.445985	TRUE	8.11e-06	21.581
1-stearoyl-GPI (18:0) levels	Malignant neoplasm of head and neck	rs139782415	T	C	4	10514994	0.126378	0.0264791	1.82e-06	0.0548923	0.0472364	0.245204	TRUE	6.07e-06	22.7791
1-stearoyl-GPI (18:0) levels	Malignant neoplasm of head and neck	rs141437456	T	C	17	78927185	-0.347399	0.0764493	5.51e-06	0.423971	0.305485	0.165179	TRUE	2.02e-05	20.6495
1-stearoyl-GPI (18:0) levels	Malignant neoplasm of head and neck	rs151115380	T	C	1	164755085	0.310888	0.0661973	2.65e-06	0.0335759	0.11149	0.763296	TRUE	4.52e-06	22.056
1-stearoyl-GPI (18:0) levels	Malignant neoplasm of head and neck	rs1555942	A	T	14	68172250	0.188681	0.0418631	6.57e-06	0.000161896	0.0636578	0.997971	TRUE	8.71e-06	20.3139
1-stearoyl-GPI (18:0) levels	Malignant neoplasm of head and neck	rs1836921	A	G	9	104991756	-0.0775788	0.0170992	5.71e-06	-0.0149975	0.0339121	0.658312	TRUE	1.05e-05	20.5842
1-stearoyl-GPI (18:0) levels	Malignant neoplasm of head and neck	rs2435583	G	A	11	98703115	-0.0990229	0.0204562	1.29e-06	0.0364442	0.0367041	0.320749	TRUE	3.88e-06	23.4326
1-stearoyl-GPI (18:0) levels	Malignant neoplasm of head and neck	rs35311550	C	T	3	542329	-0.322065	0.0642743	5.42e-07	-0.166586	0.2797	0.551451	TRUE	1.24e-06	25.108
1-stearoyl-GPI (18:0) levels	Malignant neoplasm of head and neck	rs4266604	C	T	7	52911031	0.0745017	0.0166127	7.3e-06	0.00169587	0.0337364	0.959909	TRUE	1e-05	20.1118
1-stearoyl-GPI (18:0) levels	Malignant neoplasm of head and neck	rs6849130	C	T	4	164626088	-0.108294	0.0237693	5.21e-06	-0.0393444	0.0417966	0.346536	TRUE	1.39e-05	20.7575
1-stearoyl-GPI (18:0) levels	Malignant neoplasm of head and neck	rs7302336	A	G	12	130523620	0.113218	0.0239989	2.39e-06	0.0379592	0.0490956	0.439422	TRUE	5.85e-06	22.2561
1-stearoyl-GPI (18:0) levels	Malignant neoplasm of head and neck	rs7610125	T	C	3	152913328	-0.0758416	0.0155174	1.02e-06	-0.0229138	0.0309804	0.45953	TRUE	2.55e-06	23.8878
1-stearoyl-GPI (18:0) levels	Malignant neoplasm of head and neck	rs78765237	A	G	9	8396478	0.24977	0.053264	2.74e-06	-0.0312049	0.128275	0.8078	TRUE	4.47e-06	21.9894
1-stearoyl-GPI (18:0) levels	Malignant neoplasm of head and neck	rs9436300	G	A	1	65429581	0.0754039	0.0169789	8.95e-06	0.0351934	0.030392	0.24687	TRUE	2.7e-05	19.7228
1,2-dipalmitoyl-gpc (16:0/16:0) levels	Malignant neoplasm of head and neck	rs102275	C	T	11	61790331	-0.220549	0.015913	1.11e-43	-0.057689	0.0304259	0.0579535	TRUE	1.62e-40	192.091
1,2-dipalmitoyl-gpc (16:0/16:0) levels	Malignant neoplasm of head and neck	rs1061808	G	T	6	32168770	0.200092	0.0156583	2.16e-37	0.0941639	0.030432	0.00197319	TRUE	1.35e-33	163.294
1,2-dipalmitoyl-gpc (16:0/16:0) levels	Malignant neoplasm of head and neck	rs10778301	A	G	12	103893299	-0.0693898	0.0154191	6.79e-06	-0.014542	0.0302101	0.63026	TRUE	1.28e-05	20.2522
1,2-dipalmitoyl-gpc (16:0/16:0) levels	Malignant neoplasm of head and neck	rs117470433	T	C	16	4834391	0.26326	0.0585744	6.98e-06	0.092507	0.109431	0.397918	TRUE	1.71e-05	20.2001
1,2-dipalmitoyl-gpc (16:0/16:0) levels	Malignant neoplasm of head and neck	rs117752111	G	A	20	17379677	0.239516	0.0538015	8.51e-06	0.113383	0.074399	0.127512	TRUE	3.33e-05	19.8189
1,2-dipalmitoyl-gpc (16:0/16:0) levels	Malignant neoplasm of head and neck	rs12438714	T	G	15	93042745	-0.138473	0.0307182	6.55e-06	0.0135455	0.0397613	0.733351	TRUE	1.11e-05	20.3207
1,2-dipalmitoyl-gpc (16:0/16:0) levels	Malignant neoplasm of head and neck	rs12544703	G	A	8	58397865	-0.106164	0.019997	1.1e-07	-0.015391	0.0360482	0.669411	TRUE	2.35e-07	28.1854
1,2-dipalmitoyl-gpc (16:0/16:0) levels	Malignant neoplasm of head and neck	rs141357957	T	C	16	9809295	-0.30519	0.0679417	7.06e-06	-0.205437	0.182699	0.26082	TRUE	2.11e-05	20.1775
1,2-dipalmitoyl-gpc (16:0/16:0) levels	Malignant neoplasm of head and neck	rs145128297	A	G	5	25233533	-0.298888	0.0637577	2.76e-06	-0.408196	0.158512	0.0100187	TRUE	2.5e-05	21.9762
1,2-dipalmitoyl-gpc (16:0/16:0) levels	Malignant neoplasm of head and neck	rs1601935	T	G	15	58379566	-0.0771848	0.0168088	4.39e-06	-0.0213461	0.0308975	0.489649	TRUE	9.84e-06	21.0858
1,2-dipalmitoyl-gpc (16:0/16:0) levels	Malignant neoplasm of head and neck	rs17231506	T	C	16	56960616	0.0901668	0.0162354	2.8e-08	-0.0805499	0.0334629	0.0160779	TRUE	3.49e-07	30.8438
1,2-dipalmitoyl-gpc (16:0/16:0) levels	Malignant neoplasm of head and neck	rs17248720	T	C	19	11087511	-0.122497	0.0238862	2.92e-07	0.060215	0.0502824	0.231098	TRUE	1.12e-06	26.3001
1,2-dipalmitoyl-gpc (16:0/16:0) levels	Malignant neoplasm of head and neck	rs183181954	G	A	8	11351824	0.857517	0.179475	1.77e-06	0.17659	0.0969408	0.068511	TRUE	9.7e-06	22.8285
1,2-dipalmitoyl-gpc (16:0/16:0) levels	Malignant neoplasm of head and neck	rs185772485	G	A	10	4381415	-0.277576	0.0576862	1.5e-06	0.0435651	0.0774599	0.57383	TRUE	3.19e-06	23.1537
1,2-dipalmitoyl-gpc (16:0/16:0) levels	Malignant neoplasm of head and neck	rs2032969	A	G	1	74709980	-0.111093	0.0248798	8e-06	0.000677366	0.0391067	0.986181	TRUE	1.07e-05	19.9379
1,2-dipalmitoyl-gpc (16:0/16:0) levels	Malignant neoplasm of head and neck	rs2075269	C	T	22	21001740	-0.0815166	0.0180752	6.49e-06	0.0513953	0.0316135	0.104005	TRUE	2.78e-05	20.3388
1,2-dipalmitoyl-gpc (16:0/16:0) levels	Malignant neoplasm of head and neck	rs2745311	A	C	1	18577539	0.0702244	0.0154888	5.79e-06	2.58e-05	0.0303522	0.999323	TRUE	7.69e-06	20.5561
1,2-dipalmitoyl-gpc (16:0/16:0) levels	Malignant neoplasm of head and neck	rs3019671	T	C	11	134624160	-0.0743413	0.0156753	2.11e-06	-0.00391614	0.030488	0.897794	TRUE	3.18e-06	22.492
1,2-dipalmitoyl-gpc (16:0/16:0) levels	Malignant neoplasm of head and neck	rs45617141	G	T	15	43331199	0.264148	0.0582611	5.79e-06	-0.0958534	0.250789	0.702307	TRUE	1.02e-05	20.5559
1,2-dipalmitoyl-gpc (16:0/16:0) levels	Malignant neoplasm of head and neck	rs4920834	A	G	5	85752257	0.0902345	0.0181074	6.25e-07	-0.03383	0.0364521	0.353372	TRUE	1.85e-06	24.8332
1,2-dipalmitoyl-gpc (16:0/16:0) levels	Malignant neoplasm of head and neck	rs57942043	C	A	17	73945909	0.167765	0.0372989	6.86e-06	0.0772896	0.0588673	0.189201	TRUE	2.35e-05	20.2307
1,2-dipalmitoyl-gpc (16:0/16:0) levels	Malignant neoplasm of head and neck	rs61979368	T	C	14	76348790	0.0825341	0.0180997	5.12e-06	0.0110407	0.0359564	0.758798	TRUE	8.57e-06	20.7933
1,2-dipalmitoyl-gpc (16:0/16:0) levels	Malignant neoplasm of head and neck	rs6753019	A	G	2	113190582	-0.0961117	0.0210504	4.98e-06	-0.0525258	0.038635	0.173976	TRUE	1.8e-05	20.8464
1,2-dipalmitoyl-gpc (16:0/16:0) levels	Malignant neoplasm of head and neck	rs72728195	C	T	8	137578752	-0.0764083	0.0166291	4.33e-06	-0.0542165	0.0331094	0.101527	TRUE	1.93e-05	21.1127
1,2-dipalmitoyl-gpc (16:0/16:0) levels	Malignant neoplasm of head and neck	rs7320739	G	T	13	106285700	-0.0957937	0.0206722	3.59e-06	0.0275724	0.0400297	0.49095	TRUE	8.1e-06	21.4734
1,2-dipalmitoyl-gpc (16:0/16:0) levels	Malignant neoplasm of head and neck	rs7900015	A	G	10	23801354	0.160184	0.0357053	7.25e-06	0.0458029	0.0663389	0.489919	TRUE	1.58e-05	20.1267
1,2-dipalmitoyl-gpc (16:0/16:0) levels	Malignant neoplasm of head and neck	rs9374755	C	T	6	97711860	-0.0754855	0.0167415	6.52e-06	-0.0136823	0.0327599	0.6762	TRUE	1.17e-05	20.33
Maleate levels	Malignant neoplasm of head and neck	rs10504250	G	C	8	58286174	-0.0742667	0.0165607	7.31e-06	-0.00642873	0.0323289	0.842377	TRUE	1.11e-05	20.1109
Maleate levels	Malignant neoplasm of head and neck	rs115520044	A	G	14	49488289	0.286001	0.0604766	2.25e-06	0.0228623	0.15349	0.881594	TRUE	3.43e-06	22.3646
Maleate levels	Malignant neoplasm of head and neck	rs116633901	G	T	4	148481453	0.224574	0.0501538	7.54e-06	-0.188927	0.161266	0.241387	TRUE	2.3e-05	20.0499
Maleate levels	Malignant neoplasm of head and neck	rs116882896	G	A	20	58754233	-0.166328	0.0373322	8.38e-06	-0.0649017	0.0693568	0.349394	TRUE	2.15e-05	19.8501
Maleate levels	Malignant neoplasm of head and neck	rs117247923	A	G	9	108564519	0.285202	0.0612361	3.2e-06	-0.0383036	0.081323	0.637636	TRUE	6.14e-06	21.6915
Maleate levels	Malignant neoplasm of head and neck	rs12376985	G	A	9	134200542	0.1074	0.023991	7.58e-06	-0.0624513	0.0515373	0.225601	TRUE	2.38e-05	20.0407
Maleate levels	Malignant neoplasm of head and neck	rs13200335	A	C	6	41723085	-0.0760477	0.0156955	1.26e-06	-0.0109981	0.0307759	0.720822	TRUE	2.31e-06	23.4759
Maleate levels	Malignant neoplasm of head and neck	rs139060216	C	T	1	242382913	-0.195659	0.0433217	6.29e-06	-0.0344058	0.106681	0.747066	TRUE	1.05e-05	20.3981
Maleate levels	Malignant neoplasm of head and neck	rs150357582	T	G	5	24390851	-0.424684	0.0860667	8.04e-07	-0.368377	0.439254	0.40167	TRUE	2.18e-06	24.3479
Maleate levels	Malignant neoplasm of head and neck	rs2472297	T	C	15	74735539	0.0860376	0.0177102	1.19e-06	0.0362278	0.034737	0.296987	TRUE	3.68e-06	23.601
Maleate levels	Malignant neoplasm of head and neck	rs3856630	C	T	3	137699699	0.247925	0.0558662	9.09e-06	0.126758	0.241607	0.59983	TRUE	1.74e-05	19.6944
Maleate levels	Malignant neoplasm of head and neck	rs6137886	G	T	20	23286377	0.165992	0.0366881	6.06e-06	0.0753515	0.0661175	0.254427	TRUE	1.83e-05	20.4703
Maleate levels	Malignant neoplasm of head and neck	rs61457016	G	T	19	40579494	-0.269244	0.0526641	3.18e-07	-0.232128	0.178202	0.192708	TRUE	1.31e-06	26.1374
Maleate levels	Malignant neoplasm of head and neck	rs61880906	C	A	11	35453504	-0.160747	0.0347303	3.68e-06	0.0538689	0.0511612	0.292376	TRUE	1.08e-05	21.4224
Maleate levels	Malignant neoplasm of head and neck	rs62337911	G	A	4	182887202	-0.191127	0.0392515	1.12e-06	-0.0473658	0.0948928	0.617674	TRUE	2.29e-06	23.71
Maleate levels	Malignant neoplasm of head and neck	rs6553200	T	C	4	188374075	-0.0778103	0.017129	5.56e-06	0.0647435	0.0343591	0.059521	TRUE	2.86e-05	20.6353
Maleate levels	Malignant neoplasm of head and neck	rs7245628	A	G	19	570206	0.076776	0.0170744	6.91e-06	0.0331641	0.0346736	0.338838	TRUE	1.82e-05	20.219
Maleate levels	Malignant neoplasm of head and neck	rs72710584	G	A	1	171037487	-0.105459	0.0227622	3.6e-06	0.00234174	0.0512855	0.96358	TRUE	5e-06	21.4654
Maleate levels	Malignant neoplasm of head and neck	rs73073176	T	C	7	17523328	-0.120147	0.0230713	1.91e-07	-0.031246	0.0524114	0.551063	TRUE	4.56e-07	27.1195
Maleate levels	Malignant neoplasm of head and neck	rs73396358	T	G	12	115022298	-0.142941	0.0315949	6.06e-06	-0.0405056	0.0618158	0.512298	TRUE	1.3e-05	20.4682
Maleate levels	Malignant neoplasm of head and neck	rs74069834	G	A	12	21946362	-0.276781	0.0589389	2.65e-06	0.154012	0.130377	0.23749	TRUE	8.71e-06	22.053
Maleate levels	Malignant neoplasm of head and neck	rs75102017	C	G	10	69166680	-0.344294	0.075865	5.67e-06	-0.164745	0.123986	0.183934	TRUE	1.97e-05	20.5957
Maleate levels	Malignant neoplasm of head and neck	rs76680658	C	G	16	5075878	-0.200611	0.0420445	1.83e-06	-0.0245349	0.0603944	0.684562	TRUE	3.42e-06	22.7662
Isovalerate (i5:0) levels	Malignant neoplasm of head and neck	rs112755187	T	C	19	16997625	-0.177624	0.0377539	2.54e-06	-0.0712567	0.0737639	0.334039	TRUE	6.97e-06	22.135
Isovalerate (i5:0) levels	Malignant neoplasm of head and neck	rs114248797	G	T	2	31395382	0.36155	0.0786193	4.25e-06	-0.17408	0.281882	0.536864	TRUE	8.82e-06	21.1484
Isovalerate (i5:0) levels	Malignant neoplasm of head and neck	rs117350340	C	T	9	70423053	-0.16461	0.0364871	6.44e-06	0.126859	0.0545062	0.019943	TRUE	4.28e-05	20.3532
Isovalerate (i5:0) levels	Malignant neoplasm of head and neck	rs117546625	G	A	16	81252545	-0.236693	0.0482055	9.1e-07	0.0899901	0.207097	0.663904	TRUE	1.75e-06	24.1089
Isovalerate (i5:0) levels	Malignant neoplasm of head and neck	rs117742113	T	C	11	73348103	-0.234768	0.0504297	3.23e-06	-0.00538823	0.0810808	0.947016	TRUE	4.52e-06	21.6723
Isovalerate (i5:0) levels	Malignant neoplasm of head and neck	rs142706506	G	T	6	66591545	0.254733	0.0544181	2.85e-06	0.0846836	0.0928069	0.361521	TRUE	7.48e-06	21.9121
Isovalerate (i5:0) levels	Malignant neoplasm of head and neck	rs150981358	A	G	10	30545016	0.227853	0.0482807	2.37e-06	0.0416434	0.0662151	0.529407	TRUE	5.08e-06	22.2722
Isovalerate (i5:0) levels	Malignant neoplasm of head and neck	rs188242626	T	C	11	24360811	-0.239692	0.0496341	1.37e-06	0.0272093	0.0706358	0.700085	TRUE	2.51e-06	23.321
Isovalerate (i5:0) levels	Malignant neoplasm of head and neck	rs2407999	G	A	5	123961638	0.114291	0.0243102	2.58e-06	-0.0635932	0.0426037	0.135524	TRUE	1.04e-05	22.1028
Isovalerate (i5:0) levels	Malignant neoplasm of head and neck	rs35721219	T	C	16	1452378	0.162517	0.0360284	6.46e-06	-0.000365675	0.0775376	0.996237	TRUE	8.47e-06	20.3473
Isovalerate (i5:0) levels	Malignant neoplasm of head and neck	rs4815566	T	C	20	3100992	0.111171	0.0247376	6.99e-06	-0.0312071	0.0488233	0.522703	TRUE	1.44e-05	20.1961
Isovalerate (i5:0) levels	Malignant neoplasm of head and neck	rs59173308	A	G	2	185056021	-0.171301	0.036733	3.11e-06	-0.0713007	0.106833	0.504513	TRUE	6.79e-06	21.7474
Isovalerate (i5:0) levels	Malignant neoplasm of head and neck	rs7047835	C	T	9	36999904	-0.147304	0.0325318	5.95e-06	0.12826	0.0668141	0.054901	TRUE	3.02e-05	20.5028
Isovalerate (i5:0) levels	Malignant neoplasm of head and neck	rs8014050	G	A	14	98902364	-0.0705248	0.0158333	8.42e-06	0.00204429	0.0304206	0.946422	TRUE	1.15e-05	19.84
Isovalerate (i5:0) levels	Malignant neoplasm of head and neck	rs80329585	C	A	8	33912188	-0.348749	0.0765056	5.15e-06	0.0180879	0.139535	0.896859	TRUE	7.45e-06	20.7797
Isovalerate (i5:0) levels	Malignant neoplasm of head and neck	rs887829	T	C	2	233759924	0.0820467	0.0165917	7.61e-07	0.0158654	0.0308969	0.607606	TRUE	1.57e-06	24.4535
Isovalerate (i5:0) levels	Malignant neoplasm of head and neck	rs9295793	A	C	6	29129992	-0.0973961	0.0213833	5.24e-06	0.00635824	0.0421531	0.880104	TRUE	7.69e-06	20.746
4-acetylphenol sulfate levels	Malignant neoplasm of head and neck	rs10101376	G	A	8	1296114	0.0755876	0.0168628	7.38e-06	7.91e-05	0.031548	0.997999	TRUE	9.42e-06	20.0929
4-acetylphenol sulfate levels	Malignant neoplasm of head and neck	rs11040389	T	C	11	6040911	0.0796657	0.0165432	1.47e-06	0.0240913	0.030466	0.429085	TRUE	3.45e-06	23.1902
4-acetylphenol sulfate levels	Malignant neoplasm of head and neck	rs114393741	A	G	2	38869235	0.302597	0.068433	9.79e-06	0.15535	0.381312	0.683707	TRUE	1.63e-05	19.5523
4-acetylphenol sulfate levels	Malignant neoplasm of head and neck	rs116272095	C	G	2	205356835	0.318113	0.0666451	1.81e-06	-0.064515	0.0883209	0.465108	TRUE	4.04e-06	22.7838
4-acetylphenol sulfate levels	Malignant neoplasm of head and neck	rs116938011	T	C	16	28999791	-0.380537	0.0845499	6.77e-06	-0.040675	0.0833054	0.625363	TRUE	1.21e-05	20.2566
4-acetylphenol sulfate levels	Malignant neoplasm of head and neck	rs12319193	T	G	12	70404643	0.439649	0.0912265	1.44e-06	0.0117478	0.0714995	0.86949	TRUE	2.15e-06	23.2258
4-acetylphenol sulfate levels	Malignant neoplasm of head and neck	rs12354542	C	T	10	109553005	-0.175898	0.0373161	2.43e-06	-0.0597064	0.064472	0.354403	TRUE	6.15e-06	22.2192
4-acetylphenol sulfate levels	Malignant neoplasm of head and neck	rs12444105	G	A	16	82423578	-0.0782771	0.0172342	5.57e-06	0.00226941	0.0318474	0.943192	TRUE	7.51e-06	20.6294
4-acetylphenol sulfate levels	Malignant neoplasm of head and neck	rs12878900	G	A	14	84867017	-0.132112	0.0261536	4.39e-07	0.0492813	0.0572052	0.388973	TRUE	1.15e-06	25.5165
4-acetylphenol sulfate levels	Malignant neoplasm of head and neck	rs13102958	G	A	4	86957477	0.0755964	0.0167714	6.56e-06	0.0183341	0.030648	0.549697	TRUE	1.26e-05	20.3172
4-acetylphenol sulfate levels	Malignant neoplasm of head and neck	rs144625636	T	C	2	76289291	0.317716	0.0716714	9.3e-06	-0.305884	0.236889	0.196616	TRUE	2.79e-05	19.6511
4-acetylphenol sulfate levels	Malignant neoplasm of head and neck	rs1521039	G	A	8	12987641	-0.133494	0.0265452	4.93e-07	0.043044	0.0420736	0.306277	TRUE	1.45e-06	25.2902
4-acetylphenol sulfate levels	Malignant neoplasm of head and neck	rs1969346	T	C	3	183586691	0.169438	0.0381465	8.92e-06	0.0923152	0.0906075	0.308275	TRUE	2.25e-05	19.7293
4-acetylphenol sulfate levels	Malignant neoplasm of head and neck	rs3767942	G	A	1	40825859	0.0875381	0.018901	3.63e-06	-0.00655501	0.0346486	0.849947	TRUE	5.38e-06	21.4499
4-acetylphenol sulfate levels	Malignant neoplasm of head and neck	rs4355631	G	A	6	131505809	-0.0795996	0.017082	3.16e-06	-0.0198771	0.0302272	0.510801	TRUE	6.55e-06	21.7142
4-acetylphenol sulfate levels	Malignant neoplasm of head and neck	rs6756669	G	A	2	190845343	0.0812734	0.018386	9.85e-06	0.0530097	0.0303552	0.0807551	TRUE	3.96e-05	19.5399
4-acetylphenol sulfate levels	Malignant neoplasm of head and neck	rs739244	G	A	22	49666510	-0.0872158	0.0188382	3.66e-06	0.00878192	0.0341517	0.797067	TRUE	5.69e-06	21.4344
4-acetylphenol sulfate levels	Malignant neoplasm of head and neck	rs76793324	C	T	3	89262202	0.293567	0.0653061	6.95e-06	-0.188986	0.155232	0.223436	TRUE	2.02e-05	20.2072
4-acetylphenol sulfate levels	Malignant neoplasm of head and neck	rs78621707	A	G	4	38278308	0.278554	0.0565295	8.33e-07	-0.194525	0.093512	0.0375059	TRUE	5.09e-06	24.2811
4-acetylphenol sulfate levels	Malignant neoplasm of head and neck	rs79284264	C	T	11	19806821	0.231367	0.0522866	9.64e-06	-0.0449156	0.124161	0.717538	TRUE	1.56e-05	19.5804
Phenyllactate (PLA) levels in elite athletes	Malignant neoplasm of head and neck	rs10802092	T	A	1	119392884	0.0695791	0.0148237	2.68e-06	0.0265333	0.0311	0.39357	TRUE	6.93e-06	22.0315
Phenyllactate (PLA) levels in elite athletes	Malignant neoplasm of head and neck	rs10834052	C	T	11	1433445	0.0807497	0.0182606	9.78e-06	-0.0432557	0.045527	0.342056	TRUE	2.53e-05	19.5547
Phenyllactate (PLA) levels in elite athletes	Malignant neoplasm of head and neck	rs11076256	T	C	16	58718562	0.447662	0.0265192	6.24e-64	-0.0207959	0.0649708	0.748907	TRUE	2.69e-61	284.957
Phenyllactate (PLA) levels in elite athletes	Malignant neoplasm of head and neck	rs116721959	T	C	2	136773975	-0.21061	0.0459716	4.62e-06	0.0472371	0.103764	0.648939	TRUE	8.66e-06	20.9884
Phenyllactate (PLA) levels in elite athletes	Malignant neoplasm of head and neck	rs12529420	A	G	6	169029431	0.0674951	0.0150882	7.7e-06	-0.00878304	0.0321625	0.784789	TRUE	1.24e-05	20.011
Phenyllactate (PLA) levels in elite athletes	Malignant neoplasm of head and neck	rs13396369	T	C	2	113254175	0.0893767	0.0186298	1.61e-06	0.0146699	0.0361069	0.684528	TRUE	3.02e-06	23.0161
Phenyllactate (PLA) levels in elite athletes	Malignant neoplasm of head and neck	rs143277630	T	C	16	58781671	-0.194762	0.0339985	1.01e-08	-0.0997492	0.07564	0.187257	TRUE	5.29e-08	32.8162
Phenyllactate (PLA) levels in elite athletes	Malignant neoplasm of head and neck	rs143566944	T	C	21	41623472	0.287805	0.0642476	7.48e-06	0.0797534	0.10006	0.42542	TRUE	1.76e-05	20.067
Phenyllactate (PLA) levels in elite athletes	Malignant neoplasm of head and neck	rs17634070	A	T	8	133177859	0.154338	0.033383	3.78e-06	-0.00829333	0.0557698	0.881785	TRUE	5.67e-06	21.3745
Phenyllactate (PLA) levels in elite athletes	Malignant neoplasm of head and neck	rs17783490	T	G	12	90256821	0.165104	0.035623	3.57e-06	-0.082116	0.0667056	0.218315	TRUE	1.2e-05	21.481
Phenyllactate (PLA) levels in elite athletes	Malignant neoplasm of head and neck	rs2359874	T	C	5	77382351	0.0730231	0.0149781	1.09e-06	0.00400322	0.0305075	0.895601	TRUE	1.67e-06	23.7688
Phenyllactate (PLA) levels in elite athletes	Malignant neoplasm of head and neck	rs34064769	A	C	2	217776399	0.0678602	0.0145435	3.07e-06	-0.0566226	0.030506	0.0634366	TRUE	1.64e-05	21.7717
Phenyllactate (PLA) levels in elite athletes	Malignant neoplasm of head and neck	rs35446494	G	A	12	119095413	0.171055	0.0375046	5.09e-06	0.00528964	0.0635991	0.933715	TRUE	7.21e-06	20.8019
Phenyllactate (PLA) levels in elite athletes	Malignant neoplasm of head and neck	rs4291084	G	A	6	23214941	-0.082695	0.016704	7.4e-07	0.0116079	0.0341724	0.734093	TRUE	1.36e-06	24.5085
Phenyllactate (PLA) levels in elite athletes	Malignant neoplasm of head and neck	rs56381820	C	T	13	62164419	0.0842604	0.0180851	3.18e-06	0.0227168	0.0368844	0.537966	TRUE	6.82e-06	21.7073
Phenyllactate (PLA) levels in elite athletes	Malignant neoplasm of head and neck	rs7141384	G	T	14	43591995	-0.0706039	0.0152423	3.62e-06	-0.0118817	0.0323873	0.713722	TRUE	6.41e-06	21.4564
Phenyllactate (PLA) levels in elite athletes	Malignant neoplasm of head and neck	rs73351721	A	G	12	58437193	-0.14389	0.0302864	2.02e-06	-0.0894101	0.0622726	0.151063	TRUE	8.22e-06	22.5718
Phenyllactate (PLA) levels in elite athletes	Malignant neoplasm of head and neck	rs73396011	G	A	9	3779667	0.149295	0.0310577	1.53e-06	-0.0666515	0.0657652	0.310832	TRUE	4.61e-06	23.1074
Phenyllactate (PLA) levels in elite athletes	Malignant neoplasm of head and neck	rs73669981	T	C	9	128861549	-0.194512	0.039425	8.07e-07	0.0803906	0.0705481	0.254488	TRUE	2.78e-06	24.3416
Phenyllactate (PLA) levels in elite athletes	Malignant neoplasm of head and neck	rs74546847	T	C	18	34303331	-0.242796	0.0487618	6.38e-07	0.0967712	0.0851487	0.255749	TRUE	2.22e-06	24.7927
Phenyllactate (PLA) levels in elite athletes	Malignant neoplasm of head and neck	rs78199411	C	T	3	137191426	0.183637	0.0391572	2.74e-06	0.00622354	0.0936737	0.947029	TRUE	3.89e-06	21.9936
Phenyllactate (PLA) levels in elite athletes	Malignant neoplasm of head and neck	rs7867041	A	G	9	120012695	0.0783952	0.0173588	6.3e-06	0.0784255	0.0377931	0.0379752	TRUE	3.69e-05	20.3957
Phenyllactate (PLA) levels in elite athletes	Malignant neoplasm of head and neck	rs79724540	T	C	5	180175657	-0.117073	0.0231742	4.38e-07	0.0405704	0.0504943	0.421706	TRUE	1.19e-06	25.5214
Phenyllactate (PLA) levels in elite athletes	Malignant neoplasm of head and neck	rs937475	G	A	12	102854494	-0.0703956	0.0148295	2.06e-06	0.0529677	0.0305414	0.0828667	TRUE	1.04e-05	22.534
Phenyllactate (PLA) levels in elite athletes	Malignant neoplasm of head and neck	rs9470970	A	G	6	39126256	-0.145262	0.0290503	5.72e-07	-0.00301815	0.0553934	0.956548	TRUE	8.43e-07	25.0036
Phenyllactate (PLA) levels in elite athletes	Malignant neoplasm of head and neck	rs9476273	A	T	6	60653341	-0.0860871	0.0194551	9.65e-06	-0.117874	0.0455459	0.0096525	TRUE	7.67e-05	19.5798
N-acetylaspartate (naa) levels	Malignant neoplasm of head and neck	rs10845794	T	G	12	13509204	-0.0705395	0.0158112	8.14e-06	0.0255578	0.0301817	0.397107	TRUE	1.96e-05	19.9038
N-acetylaspartate (naa) levels	Malignant neoplasm of head and neck	rs11073480	G	A	15	96379916	0.0960883	0.021254	6.16e-06	-0.0230511	0.0532167	0.664903	TRUE	1.12e-05	20.439
N-acetylaspartate (naa) levels	Malignant neoplasm of head and neck	rs113199593	G	A	16	13424059	-0.318765	0.0717581	8.9e-06	-0.112113	0.113371	0.322711	TRUE	2.36e-05	19.7333
N-acetylaspartate (naa) levels	Malignant neoplasm of head and neck	rs117572246	A	G	12	83954847	-0.335037	0.0692125	1.29e-06	-0.000753547	0.0718256	0.991629	TRUE	1.79e-06	23.4324
N-acetylaspartate (naa) levels	Malignant neoplasm of head and neck	rs11868853	G	A	17	72270399	0.0822351	0.0175866	2.93e-06	-0.00279871	0.0354527	0.937079	TRUE	4.18e-06	21.8651
N-acetylaspartate (naa) levels	Malignant neoplasm of head and neck	rs12039358	G	T	1	159607962	-0.0910294	0.0184878	8.49e-07	0.0101602	0.0324126	0.753926	TRUE	1.52e-06	24.2434
N-acetylaspartate (naa) levels	Malignant neoplasm of head and neck	rs139706814	G	A	2	15960932	-0.196608	0.0437219	6.9e-06	-0.0139353	0.0699256	0.842037	TRUE	1.05e-05	20.2211
N-acetylaspartate (naa) levels	Malignant neoplasm of head and neck	rs150753233	G	A	15	79040461	0.388784	0.0814519	1.81e-06	0.192231	0.112591	0.0877607	TRUE	9e-06	22.7832
N-acetylaspartate (naa) levels	Malignant neoplasm of head and neck	rs150965318	C	T	3	181780441	-0.209464	0.0468532	7.8e-06	0.0260907	0.0867086	0.763489	TRUE	1.27e-05	19.9867
N-acetylaspartate (naa) levels	Malignant neoplasm of head and neck	rs2025408	A	C	13	30670785	-0.336702	0.0757383	8.76e-06	0.00668163	0.131114	0.959357	TRUE	1.19e-05	19.7633
N-acetylaspartate (naa) levels	Malignant neoplasm of head and neck	rs2248456	A	G	10	88032614	0.0745846	0.0154974	1.49e-06	0.0770866	0.0301352	0.0105269	TRUE	1.4e-05	23.1622
N-acetylaspartate (naa) levels	Malignant neoplasm of head and neck	rs35308250	C	A	1	177997870	0.0764696	0.0169105	6.13e-06	-0.0184642	0.0330257	0.576104	TRUE	1.22e-05	20.4487
N-acetylaspartate (naa) levels	Malignant neoplasm of head and neck	rs35911794	C	T	10	119061863	0.192938	0.042974	7.13e-06	-0.112803	0.0727438	0.120975	TRUE	2.85e-05	20.1569
N-acetylaspartate (naa) levels	Malignant neoplasm of head and neck	rs409751	T	C	22	22924624	0.0743278	0.0161645	4.26e-06	0.0054558	0.030086	0.856101	TRUE	6.51e-06	21.1436
N-acetylaspartate (naa) levels	Malignant neoplasm of head and neck	rs62127223	A	G	2	45870207	-0.136176	0.0283979	1.62e-06	0.00200954	0.0511166	0.968641	TRUE	2.29e-06	22.9948
N-acetylaspartate (naa) levels	Malignant neoplasm of head and neck	rs74509445	T	C	16	80975048	-0.139499	0.0313242	8.45e-06	0.0853971	0.056819	0.132847	TRUE	3.22e-05	19.8327
N-acetylaspartate (naa) levels	Malignant neoplasm of head and neck	rs74895134	A	G	12	71385691	0.266447	0.0599771	8.89e-06	-0.0448035	0.235914	0.849376	TRUE	1.34e-05	19.7356
N-acetylaspartate (naa) levels	Malignant neoplasm of head and neck	rs79315153	G	A	8	116831071	-0.10644	0.0237273	7.26e-06	-0.0276809	0.0478783	0.563163	TRUE	1.45e-05	20.1239
N-acetylaspartate (naa) levels	Malignant neoplasm of head and neck	rs80135198	T	C	18	66572172	0.27184	0.0603487	6.65e-06	-0.0362753	0.0885919	0.682199	TRUE	1.18e-05	20.2904
N-acetylaspartate (naa) levels	Malignant neoplasm of head and neck	rs9869057	C	T	3	66407622	-0.811824	0.183334	9.51e-06	0.0223338	0.0774379	0.773033	TRUE	1.53e-05	19.6082
Palmitoylcarnitine levels (Metabolon platform)	Malignant neoplasm of head and neck	rs10157929	G	C	1	64949885	0.101191	0.0219394	3.98e-06	0.0700541	0.0338934	0.0387436	TRUE	2.43e-05	21.2733
Palmitoylcarnitine levels (Metabolon platform)	Malignant neoplasm of head and neck	rs111269071	C	T	11	98016962	0.139429	0.0302597	4.07e-06	0.084348	0.0505384	0.0951196	TRUE	1.86e-05	21.2313
Palmitoylcarnitine levels (Metabolon platform)	Malignant neoplasm of head and neck	rs113511960	T	C	1	27520714	-0.28963	0.0631312	4.48e-06	0.203666	0.262044	0.437028	TRUE	1.07e-05	21.0474
Palmitoylcarnitine levels (Metabolon platform)	Malignant neoplasm of head and neck	rs114684303	A	C	1	173290818	-0.326277	0.0685956	1.97e-06	-0.281456	0.124974	0.0243148	TRUE	1.46e-05	22.6246
Palmitoylcarnitine levels (Metabolon platform)	Malignant neoplasm of head and neck	rs1171623	T	G	10	59703726	0.105784	0.018426	9.41e-09	0.0551933	0.0316726	0.0813992	TRUE	7.22e-08	32.9593
Palmitoylcarnitine levels (Metabolon platform)	Malignant neoplasm of head and neck	rs12205483	T	C	6	21309401	-0.234035	0.0522496	7.49e-06	0.198823	0.0821002	0.0154476	TRUE	5.49e-05	20.063
Palmitoylcarnitine levels (Metabolon platform)	Malignant neoplasm of head and neck	rs12210538	G	A	6	110438805	-0.169243	0.0176414	8.51e-22	-0.0429378	0.0409253	0.294098	TRUE	1.61e-20	92.0355
Palmitoylcarnitine levels (Metabolon platform)	Malignant neoplasm of head and neck	rs12907371	C	G	15	100266916	0.107415	0.0238374	6.6e-06	0.0227605	0.0457522	0.618855	TRUE	1.26e-05	20.3054
Palmitoylcarnitine levels (Metabolon platform)	Malignant neoplasm of head and neck	rs13386197	G	C	2	47571449	0.150287	0.033948	9.56e-06	-0.00732252	0.0892953	0.934644	TRUE	1.33e-05	19.5981
Palmitoylcarnitine levels (Metabolon platform)	Malignant neoplasm of head and neck	rs138066517	T	C	17	36800135	-0.18999	0.042387	7.39e-06	-0.059573	0.056904	0.295144	TRUE	2.08e-05	20.0907
Palmitoylcarnitine levels (Metabolon platform)	Malignant neoplasm of head and neck	rs143370068	T	C	5	151384678	-0.313926	0.0696259	6.52e-06	-0.342088	0.243272	0.159666	TRUE	2.39e-05	20.3289
Palmitoylcarnitine levels (Metabolon platform)	Malignant neoplasm of head and neck	rs174544	A	C	11	61800281	-0.0864977	0.0165349	1.68e-07	-0.0375963	0.0307793	0.221905	TRUE	6.82e-07	27.3657
Palmitoylcarnitine levels (Metabolon platform)	Malignant neoplasm of head and neck	rs17569868	C	A	1	39827239	0.0839015	0.0186144	6.56e-06	0.114468	0.041991	0.00641032	TRUE	5.99e-05	20.3161
Palmitoylcarnitine levels (Metabolon platform)	Malignant neoplasm of head and neck	rs1799822	G	A	1	53213557	0.084205	0.0181362	3.44e-06	-0.07245	0.043376	0.0948637	TRUE	1.6e-05	21.5567
Palmitoylcarnitine levels (Metabolon platform)	Malignant neoplasm of head and neck	rs2167534	A	G	2	106063072	-0.0774604	0.0172303	6.94e-06	-0.058242	0.0333723	0.0809469	TRUE	3.21e-05	20.2103
Palmitoylcarnitine levels (Metabolon platform)	Malignant neoplasm of head and neck	rs2612989	A	G	4	180741150	0.0945784	0.0198049	1.79e-06	-0.0333526	0.0427766	0.435572	TRUE	4.48e-06	22.8054
Palmitoylcarnitine levels (Metabolon platform)	Malignant neoplasm of head and neck	rs2631367	G	C	5	132369766	0.123473	0.0151912	4.37e-16	-0.0355749	0.031767	0.26277	TRUE	4.71e-15	66.0632
Palmitoylcarnitine levels (Metabolon platform)	Malignant neoplasm of head and neck	rs2963905	A	C	5	9860625	-0.0810907	0.0169006	1.6e-06	0.0627729	0.0328411	0.0559513	TRUE	9.44e-06	23.0217
Palmitoylcarnitine levels (Metabolon platform)	Malignant neoplasm of head and neck	rs6029454	G	C	20	40940425	-0.157828	0.0354391	8.45e-06	-0.111253	0.0851252	0.191235	TRUE	2.84e-05	19.8337
Palmitoylcarnitine levels (Metabolon platform)	Malignant neoplasm of head and neck	rs62264777	C	G	3	117934668	-0.106325	0.0219678	1.3e-06	-0.0326774	0.0367359	0.373722	TRUE	3.59e-06	23.426
Palmitoylcarnitine levels (Metabolon platform)	Malignant neoplasm of head and neck	rs7069718	T	A	10	57423364	0.0805832	0.0181037	8.54e-06	-0.0271662	0.036584	0.457742	TRUE	1.92e-05	19.8132
Palmitoylcarnitine levels (Metabolon platform)	Malignant neoplasm of head and neck	rs7143692	G	A	14	77232936	0.0865656	0.0187875	4.07e-06	0.0130984	0.0387164	0.735125	TRUE	7.04e-06	21.2301
Palmitoylcarnitine levels (Metabolon platform)	Malignant neoplasm of head and neck	rs72696241	A	G	1	154232217	0.0788913	0.0170751	3.83e-06	0.0490132	0.0323813	0.130121	TRUE	1.58e-05	21.3467
Palmitoylcarnitine levels (Metabolon platform)	Malignant neoplasm of head and neck	rs72777087	G	A	5	92421692	0.0928261	0.0202234	4.43e-06	0.0155061	0.0346377	0.654394	TRUE	8.28e-06	21.0684
Palmitoylcarnitine levels (Metabolon platform)	Malignant neoplasm of head and neck	rs72906893	T	C	2	185389163	0.0927839	0.0204954	5.98e-06	0.0268572	0.0396957	0.498674	TRUE	1.31e-05	20.4943
Palmitoylcarnitine levels (Metabolon platform)	Malignant neoplasm of head and neck	rs75555206	A	G	17	68326876	-0.22333	0.0498164	7.36e-06	-0.00319928	0.0849621	0.969962	TRUE	9.98e-06	20.0978
Palmitoylcarnitine levels (Metabolon platform)	Malignant neoplasm of head and neck	rs78422675	T	C	18	72567505	0.557491	0.111628	5.91e-07	-0.0853803	0.0868982	0.325838	TRUE	1.83e-06	24.9419
Palmitoylcarnitine levels (Metabolon platform)	Malignant neoplasm of head and neck	rs79450911	T	C	3	149250498	-0.240404	0.0517006	3.32e-06	0.0479427	0.100718	0.634067	TRUE	6.41e-06	21.6218
Palmitoylcarnitine levels (Metabolon platform)	Malignant neoplasm of head and neck	rs887477	C	A	12	6336816	0.0717292	0.0155223	3.82e-06	-0.0490696	0.0304558	0.107142	TRUE	1.69e-05	21.354
Erythritol levels in elite athletes	Malignant neoplasm of head and neck	rs111274172	T	A	20	38117116	0.264806	0.0526607	4.94e-07	0.129482	0.130111	0.319655	TRUE	1.55e-06	25.2861
Erythritol levels in elite athletes	Malignant neoplasm of head and neck	rs116078994	A	C	3	41058781	0.252839	0.0537262	2.53e-06	-0.044029	0.0793574	0.579018	TRUE	5.21e-06	22.147
Erythritol levels in elite athletes	Malignant neoplasm of head and neck	rs117113173	G	C	19	32380400	0.245682	0.0480425	3.16e-07	0.0335073	0.175064	0.848212	TRUE	5.28e-07	26.1514
Erythritol levels in elite athletes	Malignant neoplasm of head and neck	rs12633047	T	C	3	53359817	0.130274	0.0282786	4.09e-06	-0.0123484	0.082111	0.88046	TRUE	6.11e-06	21.2227
Erythritol levels in elite athletes	Malignant neoplasm of head and neck	rs12893100	T	C	14	90695719	0.0721428	0.016087	7.31e-06	0.0333175	0.0324267	0.304199	TRUE	2.02e-05	20.1111
Erythritol levels in elite athletes	Malignant neoplasm of head and neck	rs142601344	T	C	3	165864102	0.34102	0.0685053	6.42e-07	-0.0378115	0.136345	0.781532	TRUE	1.13e-06	24.7806
Erythritol levels in elite athletes	Malignant neoplasm of head and neck	rs144368133	G	A	5	57931118	-0.33485	0.0704029	1.97e-06	0.13758	0.0813106	0.09064	TRUE	9.63e-06	22.6214
Erythritol levels in elite athletes	Malignant neoplasm of head and neck	rs148188291	G	A	18	21282765	-0.312133	0.068299	4.88e-06	0.00937528	0.223046	0.966472	TRUE	6.69e-06	20.8858
Erythritol levels in elite athletes	Malignant neoplasm of head and neck	rs150074699	A	G	1	64594052	1.31346	0.291544	6.63e-06	-0.000693366	0.064839	0.991468	TRUE	8.82e-06	20.2967
Erythritol levels in elite athletes	Malignant neoplasm of head and neck	rs150921780	T	C	22	43342695	0.157491	0.0349348	6.54e-06	0.0534526	0.0932083	0.566323	TRUE	1.31e-05	20.3233
Erythritol levels in elite athletes	Malignant neoplasm of head and neck	rs181823223	T	C	11	32514486	-0.108427	0.02309	2.66e-06	0.0238294	0.0409872	0.56098	TRUE	5.58e-06	22.0509
Erythritol levels in elite athletes	Malignant neoplasm of head and neck	rs1865475	A	G	15	55114297	-0.115293	0.0244655	2.45e-06	-0.0131848	0.0559123	0.813578	TRUE	3.97e-06	22.2074
Erythritol levels in elite athletes	Malignant neoplasm of head and neck	rs27598	A	G	5	50862465	-0.0675333	0.0149044	5.87e-06	0.0238925	0.0320013	0.455299	TRUE	1.34e-05	20.5309
Erythritol levels in elite athletes	Malignant neoplasm of head and neck	rs35208507	G	A	16	20377607	-0.0782231	0.0157699	7.04e-07	0.0425801	0.0324376	0.189291	TRUE	2.78e-06	24.6044
Erythritol levels in elite athletes	Malignant neoplasm of head and neck	rs376874259	G	T	1	176310423	-0.178181	0.0359668	7.27e-07	-0.00778047	0.0746209	0.916958	TRUE	1.1e-06	24.5425
Erythritol levels in elite athletes	Malignant neoplasm of head and neck	rs4426692	G	A	3	84693906	-0.068372	0.0152462	7.31e-06	0.000785497	0.0313294	0.979997	TRUE	9.79e-06	20.111
Erythritol levels in elite athletes	Malignant neoplasm of head and neck	rs553220097	C	G	7	62517059	2.05383	0.460821	8.32e-06	-0.0449325	0.105955	0.671512	TRUE	1.48e-05	19.8639
Erythritol levels in elite athletes	Malignant neoplasm of head and neck	rs55769487	T	C	2	127080539	0.0923657	0.0199838	3.8e-06	0.0244188	0.0372776	0.512433	TRUE	8.3e-06	21.3632
Erythritol levels in elite athletes	Malignant neoplasm of head and neck	rs71480323	A	G	11	116900884	-0.101121	0.0217504	3.33e-06	-0.0545023	0.0572053	0.340716	TRUE	9.13e-06	21.6147
Erythritol levels in elite athletes	Malignant neoplasm of head and neck	rs72692616	A	G	1	45941615	-0.333531	0.0319348	1.56e-25	-0.00180396	0.0482909	0.970201	TRUE	8.44e-25	109.08
Erythritol levels in elite athletes	Malignant neoplasm of head and neck	rs79695006	G	A	7	108293669	0.146655	0.0312792	2.75e-06	-0.181329	0.0678307	0.00751173	TRUE	2.63e-05	21.9828
Erythritol levels in elite athletes	Malignant neoplasm of head and neck	rs9596367	C	G	13	50789856	0.0684595	0.0146956	3.19e-06	0.0308457	0.031005	0.319803	TRUE	9.02e-06	21.7017
Erythritol levels in elite athletes	Malignant neoplasm of head and neck	rs9813594	C	T	3	109996814	-0.0730144	0.0154387	2.25e-06	-0.00843533	0.032412	0.794668	TRUE	3.73e-06	22.3664
Erythritol levels in elite athletes	Malignant neoplasm of head and neck	rs9858049	T	C	3	53243795	-0.135463	0.0219498	6.76e-10	0.000251626	0.0390666	0.994861	TRUE	1.15e-09	38.0873
Hexanoylcarnitine levels (Biocrates platform)	Malignant neoplasm of head and neck	rs113915691	A	G	19	56248382	-0.138771	0.0308238	6.73e-06	-0.0099568	0.048922	0.838725	TRUE	1.03e-05	20.2687
Hexanoylcarnitine levels (Biocrates platform)	Malignant neoplasm of head and neck	rs117138561	T	C	12	78559627	0.345285	0.0773593	8.07e-06	0.233849	0.387025	0.545696	TRUE	1.65e-05	19.9219
Hexanoylcarnitine levels (Biocrates platform)	Malignant neoplasm of head and neck	rs1171617	T	G	10	59707424	0.152178	0.0180475	3.4e-17	0.0393223	0.0410335	0.337913	TRUE	3.37e-16	71.1
Hexanoylcarnitine levels (Biocrates platform)	Malignant neoplasm of head and neck	rs117548628	A	G	12	70520580	-0.272418	0.059426	4.56e-06	0.135475	0.150337	0.367512	TRUE	1.19e-05	21.0145
Hexanoylcarnitine levels (Biocrates platform)	Malignant neoplasm of head and neck	rs117907282	A	G	18	21078686	-0.347706	0.0762	5.04e-06	-0.5065	0.210191	0.015965	TRUE	3.81e-05	20.8216
Hexanoylcarnitine levels (Biocrates platform)	Malignant neoplasm of head and neck	rs1391967	G	A	3	1322878	-0.0857333	0.0192503	8.44e-06	0.00308352	0.0376183	0.934672	TRUE	1.18e-05	19.8346
Hexanoylcarnitine levels (Biocrates platform)	Malignant neoplasm of head and neck	rs141882839	A	G	11	7573189	0.245572	0.0474263	2.24e-07	-0.203893	0.0911192	0.0252441	TRUE	2.01e-06	26.8114
Hexanoylcarnitine levels (Biocrates platform)	Malignant neoplasm of head and neck	rs144724596	T	C	8	104841775	0.433125	0.0902822	1.61e-06	-0.0853612	0.0845628	0.312763	TRUE	4.81e-06	23.0156
Hexanoylcarnitine levels (Biocrates platform)	Malignant neoplasm of head and neck	rs149556176	C	T	1	74971148	0.49122	0.0634609	9.9e-15	0.500979	0.272718	0.0662125	TRUE	2.15e-13	59.9156
Hexanoylcarnitine levels (Biocrates platform)	Malignant neoplasm of head and neck	rs16865990	G	A	2	224459365	-0.356033	0.075046	2.09e-06	0.295919	0.266419	0.266687	TRUE	6.66e-06	22.5074
Hexanoylcarnitine levels (Biocrates platform)	Malignant neoplasm of head and neck	rs17843902	C	T	4	158719996	-0.0833266	0.0163535	3.48e-07	-0.075144	0.0343082	0.0285049	TRUE	2.89e-06	25.9625
Hexanoylcarnitine levels (Biocrates platform)	Malignant neoplasm of head and neck	rs2185152	T	C	1	75758325	-0.4316	0.0153412	3.83e-174	0.0111159	0.0341067	0.74449	TRUE	4.98e-164	791.488
Hexanoylcarnitine levels (Biocrates platform)	Malignant neoplasm of head and neck	rs2631367	G	C	5	132369766	0.104741	0.0149388	2.36e-12	-0.0355749	0.031767	0.26277	TRUE	1.63e-11	49.1589
Hexanoylcarnitine levels (Biocrates platform)	Malignant neoplasm of head and neck	rs28540007	C	T	8	4552597	-0.239621	0.0526059	5.24e-06	-0.0740844	0.161754	0.646949	TRUE	9.79e-06	20.7482
Hexanoylcarnitine levels (Biocrates platform)	Malignant neoplasm of head and neck	rs36012907	T	C	1	204619938	0.128382	0.0263672	1.12e-06	0.00184375	0.0556819	0.973585	TRUE	1.59e-06	23.7072
Hexanoylcarnitine levels (Biocrates platform)	Malignant neoplasm of head and neck	rs62290256	G	A	3	185538454	0.16173	0.0316506	3.22e-07	-0.0993797	0.0573763	0.0832607	TRUE	1.88e-06	26.1106
Hexanoylcarnitine levels (Biocrates platform)	Malignant neoplasm of head and neck	rs662138	G	C	6	160143444	-0.133922	0.0196516	9.44e-12	0.0151736	0.0422046	0.719204	TRUE	2.67e-11	46.4417
Hexanoylcarnitine levels (Biocrates platform)	Malignant neoplasm of head and neck	rs73001574	T	G	11	76064320	-0.28157	0.0599701	2.66e-06	0.0847679	0.0696797	0.223781	TRUE	9.03e-06	22.0447
Hexanoylcarnitine levels (Biocrates platform)	Malignant neoplasm of head and neck	rs7496462	G	C	15	68441781	0.0678033	0.0149904	6.09e-06	0.0356049	0.0301813	0.238118	TRUE	1.91e-05	20.4586
Hexanoylcarnitine levels (Biocrates platform)	Malignant neoplasm of head and neck	rs75586607	C	G	13	113921180	-0.175199	0.0387011	5.98e-06	0.132725	0.119153	0.265318	TRUE	1.79e-05	20.4935
Hexanoylcarnitine levels (Biocrates platform)	Malignant neoplasm of head and neck	rs75690409	G	A	1	9468265	0.265713	0.0585954	5.77e-06	0.0408055	0.102103	0.689414	TRUE	1.03e-05	20.5636
Hexanoylcarnitine levels (Biocrates platform)	Malignant neoplasm of head and neck	rs77010315	A	C	5	151343594	-0.452358	0.0682548	3.41e-11	-0.353039	0.23918	0.139934	TRUE	2.95e-10	43.9236
Hexanoylcarnitine levels (Biocrates platform)	Malignant neoplasm of head and neck	rs80254170	G	A	6	160093251	-0.124082	0.0280817	9.93e-06	0.0523126	0.0586619	0.372519	TRUE	2.46e-05	19.5241
Hexanoylcarnitine levels (Biocrates platform)	Malignant neoplasm of head and neck	rs898847	C	T	11	110193739	0.0835404	0.0173534	1.48e-06	0.0321396	0.0387933	0.407397	TRUE	3.87e-06	23.1752
Acetylcarnitine levels (Biocrates platform)	Malignant neoplasm of head and neck	rs10984356	G	A	9	118991295	-0.144742	0.0326654	9.38e-06	-0.00442106	0.0602288	0.941484	TRUE	1.3e-05	19.6342
Acetylcarnitine levels (Biocrates platform)	Malignant neoplasm of head and neck	rs112845131	T	A	3	144385482	0.324374	0.0667607	1.18e-06	0.322528	0.254914	0.205785	TRUE	4.39e-06	23.6075
Acetylcarnitine levels (Biocrates platform)	Malignant neoplasm of head and neck	rs114798927	C	T	8	9363866	-0.112961	0.0241021	2.78e-06	0.000344751	0.0423262	0.993501	TRUE	3.78e-06	21.9658
Acetylcarnitine levels (Biocrates platform)	Malignant neoplasm of head and neck	rs115362213	C	G	3	170171917	-0.313614	0.0668907	2.75e-06	0.0907523	0.177733	0.609624	TRUE	5.5e-06	21.9816
Acetylcarnitine levels (Biocrates platform)	Malignant neoplasm of head and neck	rs1171617	T	G	10	59707424	0.215613	0.0180295	5.83e-33	0.0393223	0.0410335	0.337913	TRUE	3.32e-31	143.015
Acetylcarnitine levels (Biocrates platform)	Malignant neoplasm of head and neck	rs117508585	A	G	7	1486664	-0.264148	0.0589634	7.47e-06	0.0333637	0.158058	0.83282	TRUE	1.15e-05	20.0692
Acetylcarnitine levels (Biocrates platform)	Malignant neoplasm of head and neck	rs138268157	G	A	3	57058647	0.107567	0.0225861	1.91e-06	-0.010583	0.0571125	0.852992	TRUE	3.02e-06	22.6817
Acetylcarnitine levels (Biocrates platform)	Malignant neoplasm of head and neck	rs139264311	G	A	3	19751997	-0.230906	0.0521359	9.47e-06	-0.112882	0.0901017	0.210267	TRUE	3.04e-05	19.6154
Acetylcarnitine levels (Biocrates platform)	Malignant neoplasm of head and neck	rs146712130	A	T	15	61468442	-0.378122	0.0854937	9.74e-06	-0.014933	0.738711	0.983872	TRUE	1.29e-05	19.5612
Acetylcarnitine levels (Biocrates platform)	Malignant neoplasm of head and neck	rs147882444	A	G	19	2924973	-0.269681	0.060037	7.06e-06	0.00791209	0.135056	0.953284	TRUE	9.73e-06	20.1773
Acetylcarnitine levels (Biocrates platform)	Malignant neoplasm of head and neck	rs16865990	G	A	2	224459365	-0.373578	0.0752289	6.84e-07	0.295919	0.266419	0.266687	TRUE	2.33e-06	24.66
Acetylcarnitine levels (Biocrates platform)	Malignant neoplasm of head and neck	rs1839212	A	G	2	14271175	0.217408	0.0465305	2.98e-06	0.0458693	0.101993	0.652907	TRUE	5.66e-06	21.8311
Acetylcarnitine levels (Biocrates platform)	Malignant neoplasm of head and neck	rs2631367	G	C	5	132369766	0.111841	0.0149618	7.71e-14	-0.0355749	0.031767	0.26277	TRUE	6.38e-13	55.8772
Acetylcarnitine levels (Biocrates platform)	Malignant neoplasm of head and neck	rs273694	C	T	19	51129448	0.070912	0.0154344	4.34e-06	0.0320642	0.0310295	0.301443	TRUE	1.25e-05	21.1086
Acetylcarnitine levels (Biocrates platform)	Malignant neoplasm of head and neck	rs55640226	C	T	5	96602182	-0.129357	0.02927	9.9e-06	-0.0991148	0.0708554	0.161863	TRUE	3.51e-05	19.5314
Acetylcarnitine levels (Biocrates platform)	Malignant neoplasm of head and neck	rs55796423	A	G	14	34313094	-0.0969525	0.0211135	4.39e-06	0.0622618	0.0443138	0.160015	TRUE	1.66e-05	21.0862
Acetylcarnitine levels (Biocrates platform)	Malignant neoplasm of head and neck	rs61765007	A	G	1	71569179	-0.261156	0.0577114	6.03e-06	-0.0346157	0.209562	0.868802	TRUE	9.04e-06	20.4775
Acetylcarnitine levels (Biocrates platform)	Malignant neoplasm of head and neck	rs662138	G	C	6	160143444	-0.0872708	0.0197411	9.84e-06	0.0151736	0.0422046	0.719204	TRUE	1.67e-05	19.5432
Acetylcarnitine levels (Biocrates platform)	Malignant neoplasm of head and neck	rs71454277	A	C	12	70452222	0.264081	0.0592975	8.45e-06	-0.591736	0.234793	0.0117274	TRUE	6.54e-05	19.8336
Acetylcarnitine levels (Biocrates platform)	Malignant neoplasm of head and neck	rs74823953	T	C	5	151300049	-0.407734	0.0679719	1.99e-09	-0.313754	0.228599	0.169906	TRUE	1.21e-08	35.9828
Acetylcarnitine levels (Biocrates platform)	Malignant neoplasm of head and neck	rs79958740	T	A	3	174319298	0.204757	0.042295	1.29e-06	0.0102492	0.0927628	0.912022	TRUE	1.95e-06	23.4369
Acetylcarnitine levels (Biocrates platform)	Malignant neoplasm of head and neck	rs898847	C	T	11	110193739	0.0867139	0.0173494	5.79e-07	0.0321396	0.0387933	0.407397	TRUE	1.59e-06	24.9809
Iminodiacetate (IDA) levels	Malignant neoplasm of head and neck	rs1080669	T	C	19	51063011	-0.105885	0.0228046	3.43e-06	-0.0187863	0.0452421	0.677968	TRUE	6.31e-06	21.5588
Iminodiacetate (IDA) levels	Malignant neoplasm of head and neck	rs113401873	A	G	9	116781555	0.249914	0.0558793	7.74e-06	-0.111802	0.0714677	0.117732	TRUE	3.12e-05	20.0023
Iminodiacetate (IDA) levels	Malignant neoplasm of head and neck	rs114028922	C	G	1	86556257	0.163864	0.034701	2.33e-06	0.00793099	0.0452208	0.860778	TRUE	3.62e-06	22.2989
Iminodiacetate (IDA) levels	Malignant neoplasm of head and neck	rs114863573	C	G	3	176551303	0.194631	0.0426242	4.97e-06	0.053798	0.0684432	0.431854	TRUE	1.18e-05	20.8503
Iminodiacetate (IDA) levels	Malignant neoplasm of head and neck	rs11617909	T	G	13	32800725	-0.145908	0.0312604	3.05e-06	0.032596	0.0769096	0.671696	TRUE	5.67e-06	21.7856
Iminodiacetate (IDA) levels	Malignant neoplasm of head and neck	rs117448509	T	G	11	105342649	0.255763	0.0576024	8.99e-06	-0.124293	0.194291	0.522352	TRUE	1.87e-05	19.7149
Iminodiacetate (IDA) levels	Malignant neoplasm of head and neck	rs1297208	C	T	21	14935708	-0.072164	0.0161009	7.4e-06	-0.0156624	0.0302279	0.604358	TRUE	1.42e-05	20.0882
Iminodiacetate (IDA) levels	Malignant neoplasm of head and neck	rs183008696	T	C	9	110154414	-0.371462	0.0801958	3.62e-06	0.0550289	0.140146	0.694575	TRUE	6.54e-06	21.4549
Iminodiacetate (IDA) levels	Malignant neoplasm of head and neck	rs185717944	C	T	12	63630484	0.292572	0.0661473	9.73e-06	-0.0866335	0.0635475	0.172792	TRUE	3.35e-05	19.5633
Iminodiacetate (IDA) levels	Malignant neoplasm of head and neck	rs2094632	G	A	9	90417237	0.0781469	0.0165713	2.41e-06	0.0618981	0.0313004	0.0479789	TRUE	1.43e-05	22.2387
Iminodiacetate (IDA) levels	Malignant neoplasm of head and neck	rs2386992	G	A	19	47966428	0.0750443	0.0165301	5.63e-06	-0.0221805	0.0318863	0.486672	TRUE	1.25e-05	20.6103
Iminodiacetate (IDA) levels	Malignant neoplasm of head and neck	rs2967159	C	T	16	57777675	-0.0892336	0.0188596	2.23e-06	0.0181052	0.0407424	0.656767	TRUE	4.26e-06	22.3868
Iminodiacetate (IDA) levels	Malignant neoplasm of head and neck	rs55746532	C	G	20	49843197	0.137732	0.0307764	7.63e-06	0.0569286	0.0586427	0.331663	TRUE	2.03e-05	20.0278
Iminodiacetate (IDA) levels	Malignant neoplasm of head and neck	rs6506794	G	A	18	78213176	0.0767115	0.017227	8.47e-06	0.0625897	0.0314756	0.0467552	TRUE	4.54e-05	19.829
Iminodiacetate (IDA) levels	Malignant neoplasm of head and neck	rs72704298	G	A	9	8146661	0.13257	0.0283537	2.93e-06	-0.0267155	0.0483798	0.580809	TRUE	6.01e-06	21.8611
Iminodiacetate (IDA) levels	Malignant neoplasm of head and neck	rs7626271	G	T	3	6732966	0.19145	0.0401333	1.84e-06	0.0109895	0.0909648	0.903841	TRUE	2.76e-06	22.7563
Iminodiacetate (IDA) levels	Malignant neoplasm of head and neck	rs79787801	A	G	8	13384089	-0.132657	0.0290533	4.97e-06	-0.0217456	0.0671387	0.746021	TRUE	8.42e-06	20.8482
Cysteine s-sulfate levels	Malignant neoplasm of head and neck	rs11244781	T	C	10	126043660	-0.0897994	0.0184176	1.08e-06	0.0221828	0.0314987	0.481281	TRUE	2.62e-06	23.7728
Cysteine s-sulfate levels	Malignant neoplasm of head and neck	rs11641923	A	G	16	4292671	-0.265368	0.0576737	4.2e-06	-0.0394756	0.161471	0.806863	TRUE	6.75e-06	21.171
Cysteine s-sulfate levels	Malignant neoplasm of head and neck	rs117088632	A	G	17	22734962	0.266147	0.0563105	2.29e-06	0.105323	0.102377	0.303588	TRUE	6.79e-06	22.339
Cysteine s-sulfate levels	Malignant neoplasm of head and neck	rs117215329	T	C	10	49522298	0.256704	0.0545011	2.48e-06	0.175503	0.1667	0.292429	TRUE	7.46e-06	22.1848
Cysteine s-sulfate levels	Malignant neoplasm of head and neck	rs140247774	T	C	6	18015216	0.132671	0.0299172	9.22e-06	0.0636173	0.0635119	0.316508	TRUE	2.48e-05	19.6657
Cysteine s-sulfate levels	Malignant neoplasm of head and neck	rs140798906	C	T	5	92863313	0.347447	0.0757916	4.56e-06	0.0842185	0.190745	0.658832	TRUE	8.46e-06	21.0153
Cysteine s-sulfate levels	Malignant neoplasm of head and neck	rs17028699	T	C	3	3211589	0.121118	0.0238351	3.75e-07	-0.0264591	0.0499583	0.596372	TRUE	8.24e-07	25.8216
Cysteine s-sulfate levels	Malignant neoplasm of head and neck	rs17417592	G	C	7	18146568	0.193215	0.0425574	5.62e-06	-0.0237387	0.0583848	0.684309	TRUE	1.01e-05	20.6125
Cysteine s-sulfate levels	Malignant neoplasm of head and neck	rs62047236	T	A	16	64040080	-0.136092	0.0307172	9.4e-06	0.0408967	0.108384	0.705927	TRUE	1.62e-05	19.6292
Cysteine s-sulfate levels	Malignant neoplasm of head and neck	rs67512771	T	C	10	11380921	0.37189	0.0780862	1.91e-06	-0.00735454	0.0867024	0.932401	TRUE	2.79e-06	22.682
Cysteine s-sulfate levels	Malignant neoplasm of head and neck	rs73391840	G	A	7	54342514	0.115721	0.026184	9.89e-06	-0.0321601	0.0589207	0.58519	TRUE	1.92e-05	19.5323
Cysteine s-sulfate levels	Malignant neoplasm of head and neck	rs76358805	C	A	12	39096642	-0.325404	0.0704489	3.86e-06	0.541288	0.244865	0.0270664	TRUE	2.6e-05	21.3352
Cysteine s-sulfate levels	Malignant neoplasm of head and neck	rs8024193	C	T	15	79234797	-0.125484	0.0278703	6.72e-06	0.136636	0.0505176	0.00683597	TRUE	6.01e-05	20.2719
Cysteine s-sulfate levels	Malignant neoplasm of head and neck	rs9294112	T	C	6	78464403	-0.0795037	0.0157707	4.63e-07	-0.00185719	0.030247	0.95104	TRUE	6.89e-07	25.414
Cysteine s-sulfate levels	Malignant neoplasm of head and neck	rs9349017	A	G	6	36843824	-0.0681227	0.0153172	8.69e-06	-0.0261495	0.0302589	0.387482	TRUE	2.13e-05	19.7799
Cysteine s-sulfate levels	Malignant neoplasm of head and neck	rs949204	A	C	4	159438824	-0.176649	0.0351179	4.9e-07	-0.175172	0.0735435	0.0172246	TRUE	4.56e-06	25.3026
Oxalate (ethanedioate) levels	Malignant neoplasm of head and neck	rs112268836	C	T	9	98839030	0.356864	0.0757379	2.46e-06	-0.0587657	0.319741	0.854177	TRUE	3.83e-06	22.2013
Oxalate (ethanedioate) levels	Malignant neoplasm of head and neck	rs113601767	G	A	13	57109096	-0.172283	0.0380449	5.94e-06	-0.00445772	0.105625	0.966337	TRUE	8.11e-06	20.5065
Oxalate (ethanedioate) levels	Malignant neoplasm of head and neck	rs117338371	A	G	11	90979532	-0.179984	0.0406824	9.68e-06	0.00259813	0.0861086	0.975929	TRUE	1.29e-05	19.5729
Oxalate (ethanedioate) levels	Malignant neoplasm of head and neck	rs117461873	A	G	12	106362215	-0.269529	0.0573321	2.59e-06	0.0973438	0.102728	0.34334	TRUE	7.16e-06	22.1012
Oxalate (ethanedioate) levels	Malignant neoplasm of head and neck	rs11766962	C	T	7	126853325	-0.0829003	0.0183671	6.38e-06	0.0320478	0.0421697	0.447271	TRUE	1.47e-05	20.3719
Oxalate (ethanedioate) levels	Malignant neoplasm of head and neck	rs1428090	C	A	5	116034218	0.0721094	0.015174	2.01e-06	0.0144302	0.0320147	0.652181	TRUE	3.88e-06	22.5831
Oxalate (ethanedioate) levels	Malignant neoplasm of head and neck	rs1449141	C	A	2	231519173	-0.0813985	0.0168357	1.33e-06	0.00485646	0.0315552	0.877686	TRUE	2.07e-06	23.376
Oxalate (ethanedioate) levels	Malignant neoplasm of head and neck	rs145121944	G	A	6	83426346	-0.283903	0.059632	1.93e-06	0.0857496	0.073306	0.242102	TRUE	6.41e-06	22.6663
Oxalate (ethanedioate) levels	Malignant neoplasm of head and neck	rs145856286	A	G	8	30666453	-0.386166	0.084412	4.77e-06	-0.256886	0.230745	0.265583	TRUE	1.44e-05	20.9286
Oxalate (ethanedioate) levels	Malignant neoplasm of head and neck	rs149160598	A	G	2	101781434	-0.305518	0.06029	4.03e-07	-0.171902	0.112917	0.127915	TRUE	1.95e-06	25.6793
Oxalate (ethanedioate) levels	Malignant neoplasm of head and neck	rs1995538	T	G	8	4330081	0.445516	0.0952138	2.88e-06	0.157795	0.472794	0.738569	TRUE	5.01e-06	21.8941
Oxalate (ethanedioate) levels	Malignant neoplasm of head and neck	rs274865	C	G	19	48170827	-0.524705	0.117158	7.51e-06	0.0746815	0.0751433	0.320293	TRUE	2.03e-05	20.0579
Oxalate (ethanedioate) levels	Malignant neoplasm of head and neck	rs2809969	C	T	1	199832888	-0.0696477	0.0152303	4.81e-06	-0.077005	0.03022	0.0108295	TRUE	3.98e-05	20.9121
Oxalate (ethanedioate) levels	Malignant neoplasm of head and neck	rs373578	G	A	13	110571088	0.0789206	0.0174154	5.85e-06	0.0400825	0.0343366	0.243073	TRUE	1.81e-05	20.5359
Oxalate (ethanedioate) levels	Malignant neoplasm of head and neck	rs4931397	C	G	12	27762376	-0.0728101	0.015977	5.18e-06	0.00350965	0.031366	0.910908	TRUE	7.48e-06	20.7679
Oxalate (ethanedioate) levels	Malignant neoplasm of head and neck	rs4953634	C	T	2	48825697	-0.14883	0.0330522	6.7e-06	-0.0691571	0.04597	0.132479	TRUE	2.61e-05	20.2759
Oxalate (ethanedioate) levels	Malignant neoplasm of head and neck	rs5760895	C	G	22	25182992	-0.0832651	0.0173935	1.69e-06	0.0369486	0.0312017	0.236339	TRUE	5.73e-06	22.9167
Oxalate (ethanedioate) levels	Malignant neoplasm of head and neck	rs62381198	T	C	5	138843482	-0.317886	0.047336	1.87e-11	0.100068	0.0971085	0.302785	TRUE	1.04e-10	45.0983
Oxalate (ethanedioate) levels	Malignant neoplasm of head and neck	rs647667	C	T	1	181416933	0.154413	0.032158	1.57e-06	-0.106642	0.0720637	0.13892	TRUE	6.69e-06	23.0563
Oxalate (ethanedioate) levels	Malignant neoplasm of head and neck	rs71537594	A	T	7	81912854	0.141263	0.0305075	3.65e-06	0.024524	0.0502719	0.625672	TRUE	7.05e-06	21.4409
Oxalate (ethanedioate) levels	Malignant neoplasm of head and neck	rs72680272	A	G	1	73727760	-0.375643	0.0834787	6.8e-06	-0.175677	0.360011	0.625566	TRUE	1.28e-05	20.2488
Oxalate (ethanedioate) levels	Malignant neoplasm of head and neck	rs7478	A	T	19	55487144	0.0709586	0.0154749	4.53e-06	-0.00640866	0.0312275	0.837396	TRUE	7.04e-06	21.0259
Oxalate (ethanedioate) levels	Malignant neoplasm of head and neck	rs756874	G	A	15	91174007	0.0765485	0.0157536	1.18e-06	-0.0262268	0.0328749	0.425	TRUE	3.04e-06	23.611
Oxalate (ethanedioate) levels	Malignant neoplasm of head and neck	rs77008478	G	A	10	61457539	-0.327811	0.0709191	3.79e-06	0.0292295	0.065715	0.65647	TRUE	7.09e-06	21.3659
Oxalate (ethanedioate) levels	Malignant neoplasm of head and neck	rs77555311	G	A	5	162775308	-0.201776	0.0431392	2.91e-06	-0.0473773	0.0806226	0.556772	TRUE	6.11e-06	21.8774
DHEAS levels	Malignant neoplasm of head and neck	rs10228292	T	C	7	64520810	-0.0656196	0.0146309	7.29e-06	0.0189364	0.0334337	0.57113	TRUE	1.45e-05	20.1152
DHEAS levels	Malignant neoplasm of head and neck	rs10494157	A	G	1	113348416	-0.0929436	0.0200791	3.68e-06	0.0250637	0.0533885	0.638741	TRUE	7.03e-06	21.4265
DHEAS levels	Malignant neoplasm of head and neck	rs10806995	G	A	6	24845553	-0.066028	0.0147689	7.79e-06	0.0270366	0.0305547	0.376232	TRUE	1.95e-05	19.9876
DHEAS levels	Malignant neoplasm of head and neck	rs1111474	T	C	16	52762028	0.116247	0.0261944	9.09e-06	0.0211821	0.0597173	0.72281	TRUE	1.54e-05	19.6946
DHEAS levels	Malignant neoplasm of head and neck	rs115255559	G	A	5	104256740	-0.219727	0.0473768	3.52e-06	-0.164641	0.130229	0.206143	TRUE	1.21e-05	21.5098
DHEAS levels	Malignant neoplasm of head and neck	rs117833456	C	T	18	243820	-0.170218	0.038225	8.47e-06	0.0748719	0.0648732	0.248448	TRUE	2.55e-05	19.8297
DHEAS levels	Malignant neoplasm of head and neck	rs12049195	A	G	1	156063096	-0.0676001	0.013428	4.8e-07	-0.0282938	0.0303077	0.350535	TRUE	1.45e-06	25.3438
DHEAS levels	Malignant neoplasm of head and neck	rs12658172	C	G	5	124869692	-0.0827423	0.0185432	8.11e-06	-0.0433603	0.0421078	0.30313	TRUE	2.24e-05	19.9107
DHEAS levels	Malignant neoplasm of head and neck	rs141370991	T	C	1	95564733	-0.239218	0.047825	5.68e-07	0.0222317	0.0932622	0.811588	TRUE	9.71e-07	25.0194
DHEAS levels	Malignant neoplasm of head and neck	rs142295380	G	C	6	8572205	-0.334977	0.07333	4.92e-06	0.0740972	0.110882	0.503973	TRUE	1.08e-05	20.8673
DHEAS levels	Malignant neoplasm of head and neck	rs144814135	A	G	12	49156161	-0.240898	0.0527017	4.85e-06	-0.0766528	0.132646	0.56335	TRUE	9.94e-06	20.8938
DHEAS levels	Malignant neoplasm of head and neck	rs148769396	A	G	14	63696057	0.233356	0.0527685	9.77e-06	0.0655651	0.107472	0.541816	TRUE	1.98e-05	19.5564
DHEAS levels	Malignant neoplasm of head and neck	rs148982377	C	T	7	99477415	-0.423259	0.036657	7.69e-31	-0.0822808	0.0536117	0.124844	TRUE	9.61e-29	133.321
DHEAS levels	Malignant neoplasm of head and neck	rs149982314	T	C	11	128095982	-0.363745	0.0702108	2.21e-07	0.169877	0.350163	0.62758	TRUE	4.79e-07	26.8402
DHEAS levels	Malignant neoplasm of head and neck	rs150328525	G	T	6	155492437	-0.304863	0.0670882	5.51e-06	0.0268684	0.104074	0.796278	TRUE	8.87e-06	20.6499
DHEAS levels	Malignant neoplasm of head and neck	rs150374297	C	T	5	9285583	-0.262352	0.0570627	4.27e-06	-0.0686917	0.182732	0.70698	TRUE	7.57e-06	21.138
DHEAS levels	Malignant neoplasm of head and neck	rs1807334	A	G	2	30631364	0.0626868	0.0137327	5e-06	0.0195994	0.0313594	0.531976	TRUE	1.06e-05	20.8372
DHEAS levels	Malignant neoplasm of head and neck	rs184445849	T	C	19	29980806	0.251175	0.0545375	4.11e-06	0.0303988	0.134828	0.821619	TRUE	6.52e-06	21.2111
DHEAS levels	Malignant neoplasm of head and neck	rs191866531	A	G	11	99965551	0.330692	0.0738705	7.58e-06	-0.451863	0.161219	0.00506617	TRUE	7.14e-05	20.0403
DHEAS levels	Malignant neoplasm of head and neck	rs2055157	A	C	3	23208068	0.0781081	0.0170109	4.4e-06	-0.0201253	0.0416185	0.628694	TRUE	8.43e-06	21.0833
DHEAS levels	Malignant neoplasm of head and neck	rs212100	C	T	19	47873738	0.0852723	0.0183422	3.34e-06	-0.0155127	0.0423585	0.714199	TRUE	5.92e-06	21.6129
DHEAS levels	Malignant neoplasm of head and neck	rs28552668	T	C	4	140286964	-0.118903	0.0260291	4.92e-06	-0.0150355	0.0599875	0.802089	TRUE	7.9e-06	20.8674
DHEAS levels	Malignant neoplasm of head and neck	rs529543	G	T	9	90582418	-0.063488	0.0135612	2.85e-06	0.0266476	0.0301894	0.377408	TRUE	7.5e-06	21.9173
DHEAS levels	Malignant neoplasm of head and neck	rs560835392	A	C	15	43655195	0.205827	0.0442233	3.25e-06	-0.0567521	0.134212	0.672402	TRUE	6.03e-06	21.6622
DHEAS levels	Malignant neoplasm of head and neck	rs6428823	T	C	1	119408720	-0.0632887	0.0136504	3.55e-06	0.0125521	0.0314427	0.689741	TRUE	6.44e-06	21.4962
DHEAS levels	Malignant neoplasm of head and neck	rs659964	C	G	12	111692395	0.0885708	0.0189306	2.89e-06	0.0875704	0.0417501	0.0359501	TRUE	1.84e-05	21.8903
DHEAS levels	Malignant neoplasm of head and neck	rs6879686	T	G	5	99330721	-0.0722897	0.0159968	6.21e-06	0.0539708	0.0375055	0.150148	TRUE	2.33e-05	20.4215
DHEAS levels	Malignant neoplasm of head and neck	rs698050	T	A	14	98071057	0.0610578	0.0134287	5.45e-06	0.0178659	0.0302002	0.55413	TRUE	1.12e-05	20.6735
DHEAS levels	Malignant neoplasm of head and neck	rs706795	C	T	12	49903887	0.061449	0.0137477	7.83e-06	0.00131167	0.0305299	0.965731	TRUE	1.06e-05	19.9788
DHEAS levels	Malignant neoplasm of head and neck	rs71606471	A	C	5	3053182	-0.106227	0.0221505	1.62e-06	-0.0290026	0.066837	0.664339	TRUE	3.12e-06	22.9987
DHEAS levels	Malignant neoplasm of head and neck	rs7173332	C	G	15	84978503	-0.0880801	0.0187018	2.48e-06	0.0334713	0.0382798	0.381908	TRUE	6.54e-06	22.1814
DHEAS levels	Malignant neoplasm of head and neck	rs73172224	A	G	22	50452326	-0.0937382	0.0200897	3.07e-06	-0.00364948	0.0387064	0.924882	TRUE	4.45e-06	21.7714
DHEAS levels	Malignant neoplasm of head and neck	rs74041508	C	G	14	31872220	-0.0784005	0.0175303	7.74e-06	-0.0532651	0.0459411	0.246284	TRUE	2.35e-05	20.0013
DHEAS levels	Malignant neoplasm of head and neck	rs75280042	T	A	8	68372972	-0.18074	0.0404238	7.78e-06	0.148683	0.0967381	0.124302	TRUE	3.08e-05	19.991
DHEAS levels	Malignant neoplasm of head and neck	rs75561083	T	C	1	18620603	0.242916	0.054521	8.37e-06	-0.0649127	0.0574212	0.25828	TRUE	2.48e-05	19.8511
DHEAS levels	Malignant neoplasm of head and neck	rs76294479	T	C	16	81547979	0.158165	0.0264428	2.21e-09	-0.010813	0.0804626	0.893097	TRUE	4.12e-09	35.7772
DHEAS levels	Malignant neoplasm of head and neck	rs76768009	A	G	1	218069033	-0.157937	0.0356743	9.55e-06	0.101813	0.162109	0.529968	TRUE	1.97e-05	19.6
DHEAS levels	Malignant neoplasm of head and neck	rs7687817	T	C	4	109052965	-0.106706	0.0229306	3.26e-06	0.126156	0.0686929	0.0662811	TRUE	1.71e-05	21.6544
DHEAS levels	Malignant neoplasm of head and neck	rs76895520	A	G	1	211502804	-0.209452	0.0467287	7.38e-06	-0.0536271	0.150049	0.720794	TRUE	1.26e-05	20.091
DHEAS levels	Malignant neoplasm of head and neck	rs784420	G	A	5	78691701	0.0838184	0.0147829	1.43e-08	-0.0282572	0.033355	0.396904	TRUE	4.79e-08	32.1484
DHEAS levels	Malignant neoplasm of head and neck	rs7855576	A	C	9	134737617	-0.0714674	0.0153476	3.21e-06	-0.0171529	0.0341687	0.615664	TRUE	6.33e-06	21.6838
DHEAS levels	Malignant neoplasm of head and neck	rs79317397	A	C	2	139657929	0.244906	0.0523019	2.83e-06	-0.416105	0.221396	0.0601811	TRUE	1.55e-05	21.9262
DHEAS levels	Malignant neoplasm of head and neck	rs9420589	T	G	10	92690476	-0.0649842	0.0136215	1.84e-06	-0.00557583	0.0302501	0.853759	TRUE	2.9e-06	22.7597
DHEAS levels	Malignant neoplasm of head and neck	rs955783	T	A	13	21724936	0.0868089	0.013953	4.92e-10	0.0207711	0.0312014	0.505595	TRUE	1.63e-09	38.7073
DHEAS levels	Malignant neoplasm of head and neck	rs9594288	T	C	13	38664751	-0.166697	0.0370828	6.95e-06	-0.209319	0.0942815	0.0264089	TRUE	4.45e-05	20.2074
3-hydroxymyristate levels	Malignant neoplasm of head and neck	rs116213385	T	A	5	170030685	-0.262717	0.0544687	1.41e-06	0.0479094	0.130403	0.713324	TRUE	2.59e-06	23.2639
3-hydroxymyristate levels	Malignant neoplasm of head and neck	rs117536244	C	G	14	37392148	-0.163754	0.0366023	7.68e-06	0.00244104	0.120336	0.983816	TRUE	1.03e-05	20.0155
3-hydroxymyristate levels	Malignant neoplasm of head and neck	rs1202578	C	T	1	230863290	0.0731406	0.0159922	4.8e-06	-0.0181367	0.0305645	0.55292	TRUE	9.94e-06	20.9171
3-hydroxymyristate levels	Malignant neoplasm of head and neck	rs1349890	C	T	6	156385615	-0.0701093	0.0152337	4.18e-06	0.0811303	0.0300091	0.00686088	TRUE	3.94e-05	21.1807
3-hydroxymyristate levels	Malignant neoplasm of head and neck	rs139938935	G	A	18	21664649	-0.482894	0.0991018	1.1e-06	-0.182791	0.219114	0.404152	TRUE	2.94e-06	23.7433
3-hydroxymyristate levels	Malignant neoplasm of head and neck	rs141436484	G	A	13	78081794	0.104455	0.0231002	6.13e-06	0.0648966	0.0558563	0.245297	TRUE	1.89e-05	20.4469
3-hydroxymyristate levels	Malignant neoplasm of head and neck	rs146643611	T	C	6	52965053	-0.155008	0.0342988	6.2e-06	-0.0137191	0.085449	0.872446	TRUE	9.25e-06	20.4245
3-hydroxymyristate levels	Malignant neoplasm of head and neck	rs1532133	T	C	1	152024132	0.0760915	0.015638	1.14e-06	0.0573687	0.0316419	0.0698216	TRUE	6.41e-06	23.6761
3-hydroxymyristate levels	Malignant neoplasm of head and neck	rs2026430	C	T	10	6514079	0.0671379	0.0150019	7.63e-06	-0.0371048	0.0304327	0.222753	TRUE	2.42e-05	20.0282
3-hydroxymyristate levels	Malignant neoplasm of head and neck	rs62273444	A	G	3	118292161	-0.14935	0.0327843	5.23e-06	-0.140942	0.0820103	0.08569	TRUE	2.43e-05	20.7529
3-hydroxymyristate levels	Malignant neoplasm of head and neck	rs62294541	G	A	4	38989621	-0.113994	0.0251764	5.96e-06	0.0629805	0.0635731	0.321842	TRUE	1.63e-05	20.5011
3-hydroxymyristate levels	Malignant neoplasm of head and neck	rs710362	G	A	5	87845250	0.15381	0.0344818	8.17e-06	0.0398418	0.0638991	0.532948	TRUE	1.69e-05	19.8971
3-hydroxymyristate levels	Malignant neoplasm of head and neck	rs73240592	A	G	4	56746704	0.174041	0.0381644	5.11e-06	0.0120652	0.0832653	0.88479	TRUE	7.57e-06	20.7963
3-hydroxymyristate levels	Malignant neoplasm of head and neck	rs760201	G	C	7	156166713	-0.0998802	0.0222488	7.15e-06	-0.00248658	0.0437333	0.954658	TRUE	9.83e-06	20.1533
3-hydroxymyristate levels	Malignant neoplasm of head and neck	rs78085499	T	C	1	175877423	-0.211076	0.04588	4.21e-06	-0.309666	0.147463	0.0357322	TRUE	2.61e-05	21.1656
3-hydroxymyristate levels	Malignant neoplasm of head and neck	rs7897119	C	G	10	123558658	-0.081237	0.0183753	9.83e-06	0.0319663	0.0361818	0.376972	TRUE	2.42e-05	19.5451
3-hydroxymyristate levels	Malignant neoplasm of head and neck	rs79142871	A	G	1	89875384	0.26564	0.0560876	2.18e-06	0.0429355	0.124791	0.730801	TRUE	3.86e-06	22.4312
3-hydroxymyristate levels	Malignant neoplasm of head and neck	rs79589895	G	A	6	116967560	-0.186161	0.0413001	6.56e-06	-0.000832065	0.0823048	0.991934	TRUE	8.74e-06	20.3177
3-hydroxymyristate levels	Malignant neoplasm of head and neck	rs79795772	A	G	5	96753823	-0.174959	0.0384746	5.43e-06	0.118549	0.0726977	0.102952	TRUE	2.36e-05	20.6788
3-hydroxymyristate levels	Malignant neoplasm of head and neck	rs989915	T	C	14	98678172	0.0725937	0.0158887	4.9e-06	0.0167207	0.0305447	0.584092	TRUE	9.81e-06	20.8747
Homoarginine levels	Malignant neoplasm of head and neck	rs1047891	A	C	2	210675783	-0.267116	0.0153908	1.79e-67	-0.0011392	0.0323204	0.971883	TRUE	5.43e-65	301.216
Homoarginine levels	Malignant neoplasm of head and neck	rs114917035	C	T	2	132615774	0.256701	0.0579099	9.3e-06	0.0130544	0.309911	0.9664	TRUE	1.26e-05	19.6494
Homoarginine levels	Malignant neoplasm of head and neck	rs116979298	T	C	12	65944802	-0.181869	0.0396223	4.43e-06	-0.0549739	0.0947705	0.561865	TRUE	9.14e-06	21.0687
Homoarginine levels	Malignant neoplasm of head and neck	rs117313139	G	C	19	2940349	0.134168	0.0291427	4.15e-06	-0.0270757	0.0584625	0.643271	TRUE	7.87e-06	21.1952
Homoarginine levels	Malignant neoplasm of head and neck	rs12306007	T	C	12	46790259	0.102709	0.0203538	4.51e-07	-0.00113262	0.0428577	0.978916	TRUE	6.54e-07	25.464
Homoarginine levels	Malignant neoplasm of head and neck	rs13135092	G	A	4	102276925	0.152931	0.0264972	7.85e-09	0.0359061	0.112914	0.750488	TRUE	1.67e-08	33.3113
Homoarginine levels	Malignant neoplasm of head and neck	rs144260607	T	C	10	130768274	-0.22454	0.0480399	2.95e-06	-0.0246228	0.0854663	0.77327	TRUE	4.97e-06	21.8466
Homoarginine levels	Malignant neoplasm of head and neck	rs145421014	A	C	16	87911551	-0.365808	0.0735614	6.6e-07	0.0183415	0.164902	0.911436	TRUE	1.02e-06	24.729
Homoarginine levels	Malignant neoplasm of head and neck	rs146683630	C	G	11	98743205	0.221959	0.0415351	9.1e-08	0.224143	0.113408	0.048105	TRUE	7.16e-07	28.5572
Homoarginine levels	Malignant neoplasm of head and neck	rs1805120	A	G	7	150952443	0.080005	0.017912	7.95e-06	-0.0273967	0.0332	0.409257	TRUE	1.91e-05	19.9501
Homoarginine levels	Malignant neoplasm of head and neck	rs182871603	A	T	1	223453245	-0.318919	0.0667807	1.79e-06	-0.143064	0.0849855	0.0922996	TRUE	8.85e-06	22.8065
Homoarginine levels	Malignant neoplasm of head and neck	rs2282841	T	C	6	16423181	-0.111787	0.0248422	6.8e-06	-0.0124658	0.0466535	0.789316	TRUE	1.09e-05	20.2489
Homoarginine levels	Malignant neoplasm of head and neck	rs2781666	T	G	6	131572419	0.0781012	0.0156659	6.18e-07	-0.0414019	0.0316528	0.190873	TRUE	2.47e-06	24.8545
Homoarginine levels	Malignant neoplasm of head and neck	rs3095953	C	G	5	165167810	0.193999	0.0422424	4.38e-06	0.0452526	0.0684429	0.508501	TRUE	9.6e-06	21.0912
Homoarginine levels	Malignant neoplasm of head and neck	rs34544263	G	A	1	32569015	0.0949334	0.0196998	1.44e-06	-0.0129227	0.0472997	0.784693	TRUE	2.46e-06	23.2228
Homoarginine levels	Malignant neoplasm of head and neck	rs35770448	C	T	15	90246328	0.107377	0.0239115	7.1e-06	0.0558558	0.0479821	0.244385	TRUE	2.18e-05	20.1655
Homoarginine levels	Malignant neoplasm of head and neck	rs37370	T	C	5	35039381	-0.148341	0.0241157	7.69e-10	0.000421649	0.0492494	0.993169	TRUE	1.31e-09	37.8375
Homoarginine levels	Malignant neoplasm of head and neck	rs4978869	T	G	9	110101283	0.103357	0.0233778	9.82e-06	0.0182969	0.0464279	0.693512	TRUE	1.71e-05	19.5467
Homoarginine levels	Malignant neoplasm of head and neck	rs56162443	T	C	3	197019188	0.224743	0.0501508	7.42e-06	-0.391058	0.197538	0.0477419	TRUE	4.02e-05	20.0824
Homoarginine levels	Malignant neoplasm of head and neck	rs62356073	A	G	5	36241820	-0.0640151	0.0144212	9.04e-06	-0.0326702	0.0300331	0.276681	TRUE	2.59e-05	19.7043
Homoarginine levels	Malignant neoplasm of head and neck	rs6465696	T	A	7	98675533	-0.0725476	0.0159349	5.29e-06	0.0348765	0.0341701	0.307409	TRUE	1.49e-05	20.7275
Homoarginine levels	Malignant neoplasm of head and neck	rs6473159	G	A	8	79462003	-0.0704143	0.0159401	9.99e-06	-0.0412026	0.0392352	0.293652	TRUE	2.77e-05	19.5137
Homoarginine levels	Malignant neoplasm of head and neck	rs72623915	T	C	15	45355235	0.355872	0.0159872	9.07e-110	0.0202523	0.0324154	0.532119	TRUE	4.9e-104	495.499
Homoarginine levels	Malignant neoplasm of head and neck	rs72629024	G	C	20	63521166	0.117324	0.0206359	1.3e-08	0.00162065	0.0397338	0.967465	TRUE	2.12e-08	32.3241
Homoarginine levels	Malignant neoplasm of head and neck	rs72682642	A	G	4	121989928	0.270338	0.0607798	8.67e-06	0.118326	0.147024	0.420929	TRUE	2.04e-05	19.7832
Homoarginine levels	Malignant neoplasm of head and neck	rs75686987	A	G	17	77819845	0.222727	0.0475935	2.87e-06	-0.205651	0.15021	0.170973	TRUE	1.09e-05	21.9003
Homoarginine levels	Malignant neoplasm of head and neck	rs76205147	A	G	2	54065347	0.157438	0.0338988	3.41e-06	0.0725659	0.0812714	0.37192	TRUE	8.99e-06	21.57
Homoarginine levels	Malignant neoplasm of head and neck	rs77433867	A	G	12	21504329	-0.161837	0.0362499	8.03e-06	0.0396149	0.106133	0.708957	TRUE	1.39e-05	19.9316
Homoarginine levels	Malignant neoplasm of head and neck	rs7818335	T	C	8	41146640	0.070804	0.0152316	3.34e-06	-0.0719103	0.0331825	0.030226	TRUE	2.22e-05	21.6085
1-oleoylglycerol (18:1) levels	Malignant neoplasm of head and neck	rs1002762	G	A	20	60005830	-0.0958491	0.0195747	9.75e-07	-0.0237447	0.0422238	0.573876	TRUE	2.12e-06	23.9765
1-oleoylglycerol (18:1) levels	Malignant neoplasm of head and neck	rs10484587	T	A	6	142820440	0.0879266	0.0185495	2.14e-06	-0.0203745	0.04168	0.62496	TRUE	4.23e-06	22.4686
1-oleoylglycerol (18:1) levels	Malignant neoplasm of head and neck	rs10840108	C	T	11	8682394	-0.0836033	0.0178556	2.84e-06	-0.0541514	0.035003	0.121851	TRUE	1.22e-05	21.9229
1-oleoylglycerol (18:1) levels	Malignant neoplasm of head and neck	rs111879519	T	C	2	233028533	0.145409	0.0319907	5.48e-06	-0.00108759	0.0718804	0.987928	TRUE	7.36e-06	20.6602
1-oleoylglycerol (18:1) levels	Malignant neoplasm of head and neck	rs112871012	A	G	19	44928640	0.158987	0.0280316	1.41e-08	-0.0906407	0.0692807	0.190768	TRUE	7.15e-08	32.1683
1-oleoylglycerol (18:1) levels	Malignant neoplasm of head and neck	rs114881696	G	C	4	92980470	-0.236439	0.0431018	4.12e-08	0.127572	0.0757711	0.0922486	TRUE	2.69e-07	30.0917
1-oleoylglycerol (18:1) levels	Malignant neoplasm of head and neck	rs114951684	G	A	3	177280337	-0.210068	0.0464803	6.2e-06	0.132888	0.201656	0.509906	TRUE	1.33e-05	20.4259
1-oleoylglycerol (18:1) levels	Malignant neoplasm of head and neck	rs117245363	A	G	11	34772147	0.292341	0.063964	4.87e-06	0.0323796	0.0777559	0.677099	TRUE	8.84e-06	20.8885
1-oleoylglycerol (18:1) levels	Malignant neoplasm of head and neck	rs11754776	T	C	6	166982299	-0.166115	0.0349798	2.05e-06	0.024271	0.0909451	0.789565	TRUE	3.43e-06	22.5519
1-oleoylglycerol (18:1) levels	Malignant neoplasm of head and neck	rs13238458	A	G	7	87881104	0.132235	0.0299019	9.77e-06	0.170446	0.0550426	0.00195745	TRUE	0.000108306	19.5567
1-oleoylglycerol (18:1) levels	Malignant neoplasm of head and neck	rs139236053	A	G	3	124540052	-0.153174	0.0343176	8.07e-06	0.0976562	0.0739698	0.186763	TRUE	2.74e-05	19.9222
1-oleoylglycerol (18:1) levels	Malignant neoplasm of head and neck	rs145557517	A	G	7	33489150	0.307537	0.0656048	2.76e-06	-0.124078	0.176689	0.482529	TRUE	6.36e-06	21.9747
1-oleoylglycerol (18:1) levels	Malignant neoplasm of head and neck	rs146172549	C	T	3	99971059	0.336766	0.073153	4.15e-06	0.256506	0.27063	0.343226	TRUE	1.12e-05	21.193
1-oleoylglycerol (18:1) levels	Malignant neoplasm of head and neck	rs148125219	A	G	18	77128744	-0.355434	0.0766211	3.5e-06	-0.173739	0.32221	0.589742	TRUE	7.07e-06	21.519
1-oleoylglycerol (18:1) levels	Malignant neoplasm of head and neck	rs158835	G	C	5	163642228	-0.0823376	0.0177145	3.35e-06	0.0291483	0.0311923	0.350061	TRUE	9.09e-06	21.6042
1-oleoylglycerol (18:1) levels	Malignant neoplasm of head and neck	rs17268364	A	G	2	203913095	0.0723971	0.0154591	2.83e-06	-0.0306008	0.0312197	0.326998	TRUE	8e-06	21.9318
1-oleoylglycerol (18:1) levels	Malignant neoplasm of head and neck	rs186740048	A	G	12	49868661	-0.302981	0.0677624	7.78e-06	0.111294	0.102639	0.278218	TRUE	2.24e-05	19.9919
1-oleoylglycerol (18:1) levels	Malignant neoplasm of head and neck	rs191591925	T	C	17	75925202	-0.439326	0.0960845	4.82e-06	0.0671053	0.0841646	0.425271	TRUE	1.16e-05	20.9058
1-oleoylglycerol (18:1) levels	Malignant neoplasm of head and neck	rs2514155	A	C	11	84000834	-0.156688	0.0353748	9.45e-06	-0.0577109	0.0396075	0.145097	TRUE	3.49e-05	19.6193
1-oleoylglycerol (18:1) levels	Malignant neoplasm of head and neck	rs4962425	C	T	10	125131154	0.09298	0.0206509	6.72e-06	0.0456928	0.0384457	0.234635	TRUE	2.1e-05	20.2722
1-oleoylglycerol (18:1) levels	Malignant neoplasm of head and neck	rs57601959	A	G	4	157170888	-0.1601	0.0361169	9.3e-06	0.0111288	0.070094	0.873851	TRUE	1.37e-05	19.65
1-oleoylglycerol (18:1) levels	Malignant neoplasm of head and neck	rs57994859	T	C	5	107881849	-0.132592	0.0299211	9.36e-06	0.0635503	0.0554872	0.252079	TRUE	2.78e-05	19.6372
1-oleoylglycerol (18:1) levels	Malignant neoplasm of head and neck	rs6936055	T	C	6	89974636	0.0987167	0.0197112	5.5e-07	0.0146063	0.0361186	0.685921	TRUE	1.08e-06	25.0816
1-oleoylglycerol (18:1) levels	Malignant neoplasm of head and neck	rs72676439	T	C	14	20604272	-0.132926	0.0300848	9.94e-06	0.0388328	0.0518554	0.453937	TRUE	2.23e-05	19.5221
1-oleoylglycerol (18:1) levels	Malignant neoplasm of head and neck	rs72691394	A	G	4	160206480	-0.179559	0.0377023	1.91e-06	0.0862292	0.0801051	0.281726	TRUE	5.95e-06	22.6819
1-oleoylglycerol (18:1) levels	Malignant neoplasm of head and neck	rs72785421	C	T	16	14193978	-0.119237	0.0216956	3.89e-08	0.00535754	0.0383438	0.888878	TRUE	6.66e-08	30.205
1-oleoylglycerol (18:1) levels	Malignant neoplasm of head and neck	rs73808455	T	C	4	39517767	-0.284414	0.0626028	5.54e-06	0.0143389	0.258263	0.955724	TRUE	7.67e-06	20.6402
1-oleoylglycerol (18:1) levels	Malignant neoplasm of head and neck	rs74732810	G	T	16	87945357	0.158428	0.0340249	3.22e-06	-0.10584	0.0652695	0.104891	TRUE	1.45e-05	21.6805
1-oleoylglycerol (18:1) levels	Malignant neoplasm of head and neck	rs76911913	G	C	10	71142820	-0.487266	0.105694	4.02e-06	-0.134803	0.114705	0.239912	TRUE	1.29e-05	21.2536
1-oleoylglycerol (18:1) levels	Malignant neoplasm of head and neck	rs7860081	C	G	9	113154387	0.0735683	0.0159584	4.03e-06	0.0020424	0.0305549	0.946706	TRUE	5.67e-06	21.2521
1-oleoylglycerol (18:1) levels	Malignant neoplasm of head and neck	rs964184	C	G	11	116778201	-0.177523	0.0228868	8.72e-15	0.0371832	0.0425005	0.381634	TRUE	5.97e-14	60.1643
3-methyl-2-oxobutyrate levels	Malignant neoplasm of head and neck	rs111838413	C	A	3	18040522	0.177437	0.0395399	7.21e-06	-0.182184	0.0935584	0.0515015	TRUE	3.83e-05	20.138
3-methyl-2-oxobutyrate levels	Malignant neoplasm of head and neck	rs1129043	C	T	4	88261979	-0.131118	0.0157904	1.01e-16	0.0316669	0.0307832	0.303617	TRUE	1.04e-15	68.9507
3-methyl-2-oxobutyrate levels	Malignant neoplasm of head and neck	rs117675121	C	A	8	65921438	-0.227121	0.0489585	3.5e-06	-0.0071974	0.088002	0.934816	TRUE	5.01e-06	21.5208
3-methyl-2-oxobutyrate levels	Malignant neoplasm of head and neck	rs12894999	A	G	14	102071272	-0.0982367	0.0197435	6.5e-07	-0.0874896	0.0373658	0.0192097	TRUE	5.73e-06	24.7571
3-methyl-2-oxobutyrate levels	Malignant neoplasm of head and neck	rs13270448	G	A	8	49088657	0.0763145	0.0154491	7.82e-07	-0.000524774	0.0311111	0.986542	TRUE	1.11e-06	24.401
3-methyl-2-oxobutyrate levels	Malignant neoplasm of head and neck	rs138447973	C	T	17	6288440	0.225893	0.0498426	5.84e-06	0.0269013	0.070695	0.703555	TRUE	1.03e-05	20.5402
3-methyl-2-oxobutyrate levels	Malignant neoplasm of head and neck	rs139282082	G	T	10	109383655	-0.212207	0.0476843	8.58e-06	-0.150892	0.111565	0.176214	TRUE	2.97e-05	19.8047
3-methyl-2-oxobutyrate levels	Malignant neoplasm of head and neck	rs141436484	G	A	13	78081794	0.119976	0.0236236	3.8e-07	0.0648966	0.0558563	0.245297	TRUE	1.4e-06	25.7927
3-methyl-2-oxobutyrate levels	Malignant neoplasm of head and neck	rs143866653	C	A	15	39517901	-0.233425	0.0502906	3.46e-06	-0.0404094	0.0705548	0.566821	TRUE	7.17e-06	21.5437
3-methyl-2-oxobutyrate levels	Malignant neoplasm of head and neck	rs146964322	G	C	9	131051546	0.148688	0.0310762	1.71e-06	-0.0104413	0.0546468	0.848472	TRUE	2.73e-06	22.8926
3-methyl-2-oxobutyrate levels	Malignant neoplasm of head and neck	rs16922127	T	G	9	4823425	-0.1432	0.0311068	4.15e-06	-0.114027	0.0571977	0.0462009	TRUE	2.39e-05	21.1922
3-methyl-2-oxobutyrate levels	Malignant neoplasm of head and neck	rs201357853	T	A	6	163888112	0.121602	0.0269646	6.49e-06	0.0591918	0.0510131	0.245917	TRUE	2e-05	20.3373
3-methyl-2-oxobutyrate levels	Malignant neoplasm of head and neck	rs34402912	C	T	13	59107201	0.124264	0.0280235	9.24e-06	-0.0231884	0.0702612	0.741377	TRUE	1.54e-05	19.6628
3-methyl-2-oxobutyrate levels	Malignant neoplasm of head and neck	rs45591543	T	C	14	89576997	0.270085	0.0595489	5.75e-06	0.405398	0.198087	0.0407005	TRUE	3.34e-05	20.5709
3-methyl-2-oxobutyrate levels	Malignant neoplasm of head and neck	rs6437111	T	C	2	149856643	-0.0730313	0.0157383	3.48e-06	0.0346752	0.0307961	0.260181	TRUE	1.09e-05	21.5329
3-methyl-2-oxobutyrate levels	Malignant neoplasm of head and neck	rs71434672	T	A	2	189947754	-0.151261	0.0321585	2.56e-06	0.00448504	0.0500136	0.928544	TRUE	3.71e-06	22.1239
3-methyl-2-oxobutyrate levels	Malignant neoplasm of head and neck	rs76701293	A	G	15	56470746	-0.155826	0.0352527	9.86e-06	-0.0750536	0.0551767	0.173754	TRUE	3.4e-05	19.5387
3-methyl-2-oxobutyrate levels	Malignant neoplasm of head and neck	rs77095091	C	T	7	22393127	-0.127049	0.0286851	9.46e-06	-0.0154259	0.068702	0.822342	TRUE	1.46e-05	19.6169
3-methyl-2-oxobutyrate levels	Malignant neoplasm of head and neck	rs77182631	A	G	21	36290919	-0.175305	0.0370791	2.27e-06	-0.0755363	0.0925238	0.414271	TRUE	5.76e-06	22.3527
3-methyl-2-oxobutyrate levels	Malignant neoplasm of head and neck	rs77723081	C	G	21	17644260	-0.423631	0.0948615	7.98e-06	-0.0676386	0.0957478	0.479925	TRUE	1.75e-05	19.9432
3-methyl-2-oxobutyrate levels	Malignant neoplasm of head and neck	rs80195374	A	G	10	10954589	0.250371	0.0520121	1.48e-06	-0.0392777	0.0987839	0.690916	TRUE	2.78e-06	23.1718
3-methyl-2-oxobutyrate levels	Malignant neoplasm of head and neck	rs9963006	A	G	18	59936651	-0.0758529	0.016472	4.13e-06	0.0177441	0.0321049	0.580474	TRUE	8.36e-06	21.2057
Tartronate (hydroxymalonate) levels	Malignant neoplasm of head and neck	rs114537403	T	C	6	36795468	0.252179	0.0567582	8.87e-06	0.0918576	0.107237	0.391672	TRUE	2.14e-05	19.7406
Tartronate (hydroxymalonate) levels	Malignant neoplasm of head and neck	rs11691183	T	C	2	231569787	-0.0838852	0.0178203	2.51e-06	-0.0132676	0.0321614	0.67995	TRUE	4.64e-06	22.1585
Tartronate (hydroxymalonate) levels	Malignant neoplasm of head and neck	rs117550283	C	G	16	6878320	-0.120043	0.0270924	9.38e-06	0.0685125	0.0880702	0.436609	TRUE	2.14e-05	19.6326
Tartronate (hydroxymalonate) levels	Malignant neoplasm of head and neck	rs11766962	C	T	7	126853325	-0.0905032	0.0185917	1.13e-06	0.0320478	0.0421697	0.447271	TRUE	2.82e-06	23.6968
Tartronate (hydroxymalonate) levels	Malignant neoplasm of head and neck	rs140591764	T	C	1	58043724	-0.477597	0.0988554	1.36e-06	0.0991003	0.115458	0.390715	TRUE	3.62e-06	23.3412
Tartronate (hydroxymalonate) levels	Malignant neoplasm of head and neck	rs145469088	G	A	16	34025958	-1.63094	0.326085	5.69e-07	-0.204172	0.141011	0.147641	TRUE	2.52e-06	25.0158
Tartronate (hydroxymalonate) levels	Malignant neoplasm of head and neck	rs151096450	T	G	1	196882123	-0.106532	0.0237717	7.41e-06	-0.0140185	0.0595143	0.813782	TRUE	1.16e-05	20.0835
Tartronate (hydroxymalonate) levels	Malignant neoplasm of head and neck	rs17688758	C	T	4	71131542	-0.128898	0.0278843	3.79e-06	0.0327212	0.0629244	0.603058	TRUE	7.47e-06	21.3684
Tartronate (hydroxymalonate) levels	Malignant neoplasm of head and neck	rs191302291	T	G	15	54795883	-0.303875	0.061572	8e-07	0.279989	0.146348	0.0557263	TRUE	4.93e-06	24.357
Tartronate (hydroxymalonate) levels	Malignant neoplasm of head and neck	rs191390190	A	T	7	16909507	-0.27604	0.0614913	7.15e-06	-0.03838	0.0653068	0.556742	TRUE	1.44e-05	20.1519
Tartronate (hydroxymalonate) levels	Malignant neoplasm of head and neck	rs276286	A	G	5	42051492	-0.0849521	0.0176539	1.49e-06	-0.0054733	0.0364842	0.88075	TRUE	2.3e-06	23.1562
Tartronate (hydroxymalonate) levels	Malignant neoplasm of head and neck	rs55703838	T	C	11	1236954	-0.339008	0.0749126	6.03e-06	-0.13623	0.107415	0.204705	TRUE	1.99e-05	20.4791
Tartronate (hydroxymalonate) levels	Malignant neoplasm of head and neck	rs5996848	G	A	22	25181963	-0.0818347	0.0175977	3.31e-06	0.0382051	0.0312196	0.221045	TRUE	1.1e-05	21.6254
Tartronate (hydroxymalonate) levels	Malignant neoplasm of head and neck	rs62381620	G	T	5	139350290	-0.288241	0.044521	9.53e-11	-0.1448	0.0891841	0.104459	TRUE	8.79e-10	41.9162
Tartronate (hydroxymalonate) levels	Malignant neoplasm of head and neck	rs72801867	G	A	5	114478030	0.100144	0.021758	4.17e-06	0.000294566	0.040487	0.994195	TRUE	5.59e-06	21.1842
Tartronate (hydroxymalonate) levels	Malignant neoplasm of head and neck	rs73396929	A	G	7	98588077	-0.125973	0.0262548	1.6e-06	0.0895291	0.0546174	0.101171	TRUE	7.61e-06	23.0217
Tartronate (hydroxymalonate) levels	Malignant neoplasm of head and neck	rs7478	A	T	19	55487144	0.0697161	0.0156795	8.74e-06	-0.00640866	0.0312275	0.837396	TRUE	1.33e-05	19.7698
Tartronate (hydroxymalonate) levels	Malignant neoplasm of head and neck	rs756874	G	A	15	91174007	0.0744947	0.0159556	3.03e-06	-0.0262268	0.0328749	0.425	TRUE	7.41e-06	21.7984
Tartronate (hydroxymalonate) levels	Malignant neoplasm of head and neck	rs77181656	T	C	8	11560832	-0.299894	0.0676025	9.16e-06	-0.0805839	0.106555	0.449492	TRUE	2.06e-05	19.6793
Tartronate (hydroxymalonate) levels	Malignant neoplasm of head and neck	rs9599028	A	T	13	65857995	0.0756554	0.0162189	3.09e-06	0.00304795	0.0318865	0.923848	TRUE	4.47e-06	21.7589
2,3-dihydroxypyridine levels	Malignant neoplasm of head and neck	rs10250619	C	T	7	17673607	-0.0931159	0.0209692	8.97e-06	0.0573344	0.0366641	0.11787	TRUE	3.03e-05	19.719
2,3-dihydroxypyridine levels	Malignant neoplasm of head and neck	rs10823297	C	T	10	69085335	-0.224729	0.0497919	6.38e-06	-0.0892486	0.0886702	0.314164	TRUE	1.54e-05	20.3705
2,3-dihydroxypyridine levels	Malignant neoplasm of head and neck	rs11129828	T	C	3	39406103	-0.089998	0.0193473	3.29e-06	-0.0268441	0.0344466	0.435806	TRUE	7.08e-06	21.6384
2,3-dihydroxypyridine levels	Malignant neoplasm of head and neck	rs11167700	T	A	5	154783191	-0.109661	0.0234168	2.83e-06	0.0737674	0.0416665	0.0766567	TRUE	1.18e-05	21.9305
2,3-dihydroxypyridine levels	Malignant neoplasm of head and neck	rs11608247	G	A	11	64299099	0.187711	0.0413816	5.73e-06	0.0809879	0.111834	0.468956	TRUE	1.16e-05	20.5762
2,3-dihydroxypyridine levels	Malignant neoplasm of head and neck	rs117746629	T	A	9	25018686	0.173162	0.0376532	4.25e-06	-0.0367848	0.0642696	0.567083	TRUE	7.88e-06	21.1496
2,3-dihydroxypyridine levels	Malignant neoplasm of head and neck	rs12216347	G	A	6	168808954	-0.0823444	0.0183532	7.24e-06	-0.0596519	0.0327828	0.0688193	TRUE	2.91e-05	20.13
2,3-dihydroxypyridine levels	Malignant neoplasm of head and neck	rs13114094	C	T	4	67837087	0.107882	0.0238873	6.29e-06	-0.000573299	0.0410666	0.988862	TRUE	7.97e-06	20.3969
2,3-dihydroxypyridine levels	Malignant neoplasm of head and neck	rs141568347	A	G	1	3516381	-0.751799	0.158991	2.26e-06	-1.25708	1.88713	0.505328	TRUE	4.58e-06	22.3593
2,3-dihydroxypyridine levels	Malignant neoplasm of head and neck	rs143968247	A	G	5	68697341	-0.216775	0.0480854	6.54e-06	0.0450784	0.144309	0.754757	TRUE	1.01e-05	20.3232
2,3-dihydroxypyridine levels	Malignant neoplasm of head and neck	rs148948230	T	C	16	54205730	-0.282226	0.0636719	9.31e-06	-0.00223536	0.117527	0.984825	TRUE	1.17e-05	19.6471
2,3-dihydroxypyridine levels	Malignant neoplasm of head and neck	rs149272613	T	C	4	180249379	-0.29112	0.0606833	1.61e-06	0.233434	0.135666	0.0853139	TRUE	6.74e-06	23.0147
2,3-dihydroxypyridine levels	Malignant neoplasm of head and neck	rs2090997	G	A	2	158883384	0.114676	0.025701	8.12e-06	-0.0539631	0.0483598	0.26448	TRUE	2.08e-05	19.9088
2,3-dihydroxypyridine levels	Malignant neoplasm of head and neck	rs2313588	A	C	20	62833658	-0.121021	0.0257748	2.66e-06	-0.0476279	0.039314	0.225714	TRUE	7.71e-06	22.0461
2,3-dihydroxypyridine levels	Malignant neoplasm of head and neck	rs2472297	T	C	15	74735539	0.0925819	0.0198372	3.05e-06	0.0362278	0.034737	0.296987	TRUE	7.85e-06	21.7817
2,3-dihydroxypyridine levels	Malignant neoplasm of head and neck	rs2749675	G	A	6	157374474	0.123184	0.0258144	1.82e-06	0.0448013	0.0446783	0.31598	TRUE	4.69e-06	22.7711
2,3-dihydroxypyridine levels	Malignant neoplasm of head and neck	rs324498	A	G	9	9059545	0.115581	0.0253192	5e-06	-0.00828676	0.0407814	0.838979	TRUE	7.21e-06	20.8388
2,3-dihydroxypyridine levels	Malignant neoplasm of head and neck	rs4898864	A	T	14	55443567	-0.0828954	0.0181741	5.09e-06	-0.0188871	0.0303234	0.53338	TRUE	9.69e-06	20.8044
2,3-dihydroxypyridine levels	Malignant neoplasm of head and neck	rs62063470	C	G	17	6366068	-0.0855681	0.0193057	9.32e-06	-0.0161138	0.0325411	0.62047	TRUE	1.6e-05	19.645
2,3-dihydroxypyridine levels	Malignant neoplasm of head and neck	rs62095761	A	G	18	12894289	0.0959574	0.0199786	1.56e-06	0.00544483	0.0368281	0.882465	TRUE	2.24e-06	23.0689
2,3-dihydroxypyridine levels	Malignant neoplasm of head and neck	rs62337911	G	A	4	182887202	-0.210473	0.0448249	2.66e-06	-0.0473658	0.0948928	0.617674	TRUE	4.78e-06	22.0472
2,3-dihydroxypyridine levels	Malignant neoplasm of head and neck	rs7593862	C	T	2	23047125	0.0884833	0.0192158	4.13e-06	0.0128121	0.0376997	0.733973	TRUE	6.57e-06	21.2034
3-hydroxyoctanoate levels	Malignant neoplasm of head and neck	rs10844993	G	T	12	9871408	0.0848311	0.0180197	2.51e-06	0.0041282	0.0386203	0.914875	TRUE	3.68e-06	22.1623
3-hydroxyoctanoate levels	Malignant neoplasm of head and neck	rs11141654	A	G	9	87030986	-0.0960652	0.0199883	1.54e-06	0.0015516	0.0366394	0.966221	TRUE	2.18e-06	23.0983
3-hydroxyoctanoate levels	Malignant neoplasm of head and neck	rs11879271	T	C	19	39941114	0.144537	0.0321382	6.88e-06	-0.0972728	0.0726523	0.18061	TRUE	2.38e-05	20.2262
3-hydroxyoctanoate levels	Malignant neoplasm of head and neck	rs12554019	G	C	9	29241348	-0.0882323	0.0197399	7.83e-06	0.0479037	0.0373903	0.200131	TRUE	2.58e-05	19.9786
3-hydroxyoctanoate levels	Malignant neoplasm of head and neck	rs12878802	C	T	14	29432672	-0.0800192	0.0160357	6.04e-07	-0.00900769	0.0308361	0.770199	TRUE	1.07e-06	24.9008
3-hydroxyoctanoate levels	Malignant neoplasm of head and neck	rs139897381	C	T	3	190042188	-0.327175	0.0666494	9.16e-07	-0.309274	0.224539	0.168398	TRUE	3.74e-06	24.0973
3-hydroxyoctanoate levels	Malignant neoplasm of head and neck	rs1481852	G	A	8	71839992	-0.0810423	0.016792	1.39e-06	-0.0208491	0.0320487	0.515341	TRUE	3.17e-06	23.2926
3-hydroxyoctanoate levels	Malignant neoplasm of head and neck	rs150955925	C	G	4	11555380	-0.310408	0.0669674	3.57e-06	0.0181069	0.11573	0.875672	TRUE	5.38e-06	21.4852
3-hydroxyoctanoate levels	Malignant neoplasm of head and neck	rs186490153	C	T	2	142248590	-0.249031	0.0552526	6.57e-06	0.140516	0.130212	0.280527	TRUE	1.9e-05	20.3143
3-hydroxyoctanoate levels	Malignant neoplasm of head and neck	rs188729852	A	G	5	66077437	0.674078	0.145858	3.81e-06	0.0133647	0.111861	0.904898	TRUE	5.58e-06	21.358
3-hydroxyoctanoate levels	Malignant neoplasm of head and neck	rs28415528	A	G	1	151907285	-0.119396	0.0162643	2.12e-13	-0.0500048	0.0338173	0.139227	TRUE	2.47e-12	53.8901
3-hydroxyoctanoate levels	Malignant neoplasm of head and neck	rs34097396	A	G	11	4572181	-0.140136	0.0309815	6.09e-06	-0.0292887	0.0726319	0.686765	TRUE	1.08e-05	20.4595
3-hydroxyoctanoate levels	Malignant neoplasm of head and neck	rs3752651	C	T	7	55161850	-0.0899675	0.0187912	1.69e-06	-0.0356099	0.0436514	0.414626	TRUE	4.33e-06	22.9225
3-hydroxyoctanoate levels	Malignant neoplasm of head and neck	rs380155	T	C	1	119656566	-0.0732844	0.016032	4.85e-06	-0.0154554	0.030905	0.617008	TRUE	9.35e-06	20.8953
3-hydroxyoctanoate levels	Malignant neoplasm of head and neck	rs72668359	C	T	4	108907496	0.276546	0.0589512	2.72e-06	0.119826	0.253113	0.635921	TRUE	5.26e-06	22.0064
3-hydroxyoctanoate levels	Malignant neoplasm of head and neck	rs7741311	G	T	6	158160562	0.100181	0.0220167	5.36e-06	-0.0860866	0.0499538	0.0848301	TRUE	2.48e-05	20.7046
3-hydroxyoctanoate levels	Malignant neoplasm of head and neck	rs79795772	A	G	5	96753823	-0.173164	0.0387063	7.68e-06	0.118549	0.0726977	0.102952	TRUE	3.24e-05	20.0148
3-hydroxyoctanoate levels	Malignant neoplasm of head and neck	rs9302385	C	A	16	20462998	-0.0890214	0.0167413	1.05e-07	-0.0245803	0.03306	0.457175	TRUE	2.92e-07	28.2755
3-hydroxyoctanoate levels	Malignant neoplasm of head and neck	rs9314051	A	C	5	165050300	0.0804413	0.0164625	1.03e-06	-0.0188077	0.0340807	0.581045	TRUE	2.2e-06	23.8763
3-hydroxyoctanoate levels	Malignant neoplasm of head and neck	rs9913532	T	C	17	74267491	-0.105503	0.0228355	3.83e-06	0.0176819	0.0433276	0.683203	TRUE	6.97e-06	21.3456
2-hydroxyoctanoate levels	Malignant neoplasm of head and neck	rs112809733	C	T	2	216040672	0.124361	0.0261853	2.04e-06	-0.0692333	0.0585604	0.237105	TRUE	6.85e-06	22.5555
2-hydroxyoctanoate levels	Malignant neoplasm of head and neck	rs11574581	G	A	19	54667225	0.13927	0.0278489	5.71e-07	-0.0254432	0.0635273	0.688782	TRUE	1.11e-06	25.0092
2-hydroxyoctanoate levels	Malignant neoplasm of head and neck	rs118085936	C	T	16	83280712	0.159419	0.0348335	4.73e-06	-0.0286355	0.0630093	0.649495	TRUE	8.84e-06	20.9453
2-hydroxyoctanoate levels	Malignant neoplasm of head and neck	rs12250365	A	G	10	89772422	0.0926098	0.0184154	4.93e-07	-0.00485206	0.0342765	0.88743	TRUE	7.83e-07	25.2902
2-hydroxyoctanoate levels	Malignant neoplasm of head and neck	rs12562486	T	G	1	109896185	0.751021	0.161694	3.41e-06	-0.0344501	0.0667706	0.605892	TRUE	6.76e-06	21.5733
2-hydroxyoctanoate levels	Malignant neoplasm of head and neck	rs13384756	T	C	2	73644538	-0.222042	0.0183336	9.21e-34	0.0171691	0.0392498	0.661799	TRUE	2.12e-32	146.681
2-hydroxyoctanoate levels	Malignant neoplasm of head and neck	rs143584067	A	G	1	12161570	0.396114	0.08856	7.72e-06	-0.0956343	0.190293	0.615272	TRUE	1.47e-05	20.0062
2-hydroxyoctanoate levels	Malignant neoplasm of head and neck	rs145729777	A	G	3	73243416	-0.463127	0.104841	9.99e-06	-0.224575	0.44939	0.617263	TRUE	1.87e-05	19.5136
2-hydroxyoctanoate levels	Malignant neoplasm of head and neck	rs1479581	C	T	5	25646458	-0.0889207	0.0192855	4.01e-06	-0.0657476	0.0342413	0.0548416	TRUE	2.19e-05	21.2591
2-hydroxyoctanoate levels	Malignant neoplasm of head and neck	rs17470667	G	A	5	39371973	0.162122	0.0351403	3.96e-06	-0.0823459	0.0541674	0.128458	TRUE	1.63e-05	21.285
2-hydroxyoctanoate levels	Malignant neoplasm of head and neck	rs183489175	A	G	3	66418124	0.410446	0.0914386	7.16e-06	-0.0116189	0.0750513	0.876969	TRUE	1.06e-05	20.149
2-hydroxyoctanoate levels	Malignant neoplasm of head and neck	rs188077378	A	G	1	104217807	-0.188731	0.0376106	5.22e-07	-0.021133	0.0575722	0.713567	TRUE	9.94e-07	25.1806
2-hydroxyoctanoate levels	Malignant neoplasm of head and neck	rs35254234	A	G	3	18702604	0.321188	0.0693423	3.62e-06	-0.116939	0.158056	0.459385	TRUE	8.47e-06	21.4547
2-hydroxyoctanoate levels	Malignant neoplasm of head and neck	rs35538886	T	C	6	117466443	-0.128883	0.0289318	8.4e-06	0.0179574	0.046347	0.698419	TRUE	1.46e-05	19.8445
2-hydroxyoctanoate levels	Malignant neoplasm of head and neck	rs5748916	A	G	22	17156988	-0.0747733	0.0168719	9.34e-06	0.0218226	0.0303138	0.471594	TRUE	2.06e-05	19.6411
2-hydroxyoctanoate levels	Malignant neoplasm of head and neck	rs6503343	A	G	17	11018282	-0.112122	0.0249261	6.85e-06	0.0668138	0.0397896	0.0931172	TRUE	3.02e-05	20.2336
2-hydroxyoctanoate levels	Malignant neoplasm of head and neck	rs7029211	T	C	9	73862954	-0.27916	0.0605491	4.02e-06	-0.156075	0.224361	0.486653	TRUE	9.05e-06	21.2565
2-hydroxyoctanoate levels	Malignant neoplasm of head and neck	rs72622236	C	A	16	49627427	-0.0740584	0.0160837	4.13e-06	-0.0224622	0.030604	0.462971	TRUE	9.56e-06	21.202
2-hydroxyoctanoate levels	Malignant neoplasm of head and neck	rs74637339	A	T	3	15586533	0.218791	0.0348214	3.32e-10	0.084169	0.0542093	0.120503	TRUE	2.67e-09	39.479
2-hydroxyoctanoate levels	Malignant neoplasm of head and neck	rs76619244	C	G	11	99815568	0.297392	0.0628958	2.26e-06	-0.171852	0.18902	0.363257	TRUE	6.15e-06	22.3571
2-hydroxyoctanoate levels	Malignant neoplasm of head and neck	rs76963882	C	T	1	75702239	0.0744623	0.0167632	8.91e-06	0.00524166	0.0346474	0.87975	TRUE	1.3e-05	19.7315
2-hydroxyoctanoate levels	Malignant neoplasm of head and neck	rs77585588	A	G	11	45063972	0.452071	0.0895868	4.51e-07	-0.230073	0.180566	0.2026	TRUE	1.79e-06	25.4639
Homocitrulline levels	Malignant neoplasm of head and neck	rs117283049	G	T	11	7669396	-0.187452	0.0408701	4.51e-06	-0.0281946	0.0658227	0.668402	TRUE	8.19e-06	21.0363
Homocitrulline levels	Malignant neoplasm of head and neck	rs11741406	A	G	5	6518191	0.0865002	0.0193084	7.47e-06	-0.0312188	0.037145	0.400653	TRUE	1.78e-05	20.0697
Homocitrulline levels	Malignant neoplasm of head and neck	rs12490555	T	C	3	53194820	0.0844343	0.0180873	3.04e-06	-0.0464891	0.0346154	0.179266	TRUE	1.1e-05	21.7917
Homocitrulline levels	Malignant neoplasm of head and neck	rs12726652	A	G	1	106889954	-0.0844405	0.0186944	6.28e-06	-0.0233703	0.0335323	0.485835	TRUE	1.37e-05	20.4023
Homocitrulline levels	Malignant neoplasm of head and neck	rs12989742	C	T	2	240789660	0.0759281	0.0168742	6.81e-06	-0.0679781	0.0311308	0.0289895	TRUE	4.15e-05	20.2469
Homocitrulline levels	Malignant neoplasm of head and neck	rs138767120	G	C	16	87449270	-0.208734	0.0445316	2.77e-06	-0.0954435	0.0945856	0.312941	TRUE	7.88e-06	21.971
Homocitrulline levels	Malignant neoplasm of head and neck	rs140994086	T	C	16	51773494	0.211726	0.0469464	6.48e-06	0.0789547	0.141012	0.575537	TRUE	1.28e-05	20.3397
Homocitrulline levels	Malignant neoplasm of head and neck	rs145449041	C	T	2	59983063	0.390038	0.0861107	5.91e-06	0.0809231	0.194237	0.676957	TRUE	1.05e-05	20.5163
Homocitrulline levels	Malignant neoplasm of head and neck	rs147045808	T	C	11	92545337	0.347563	0.077241	6.8e-06	0.128872	0.124436	0.300363	TRUE	1.88e-05	20.2475
Homocitrulline levels	Malignant neoplasm of head and neck	rs148170430	C	T	6	159148535	0.482554	0.0941732	2.99e-07	0.103327	0.117679	0.379924	TRUE	8.67e-07	26.2565
Homocitrulline levels	Malignant neoplasm of head and neck	rs148874160	A	G	6	23183054	0.253526	0.0529352	1.67e-06	0.223003	0.130686	0.0879326	TRUE	8.21e-06	22.938
Homocitrulline levels	Malignant neoplasm of head and neck	rs149152049	A	C	1	211797411	-0.281055	0.0612479	4.46e-06	0.412076	0.122178	0.000744252	TRUE	6.33e-05	21.0572
Homocitrulline levels	Malignant neoplasm of head and neck	rs149381367	G	C	2	159109365	0.283943	0.064014	9.18e-06	-0.273511	0.225625	0.225421	TRUE	2.81e-05	19.6749
Homocitrulline levels	Malignant neoplasm of head and neck	rs17011873	C	T	2	124688613	-0.0849946	0.0183847	3.78e-06	-0.0629154	0.0426895	0.140538	TRUE	1.48e-05	21.3732
Homocitrulline levels	Malignant neoplasm of head and neck	rs17544266	C	T	7	42728817	-0.19071	0.042891	8.73e-06	0.216453	0.0826423	0.00881475	TRUE	6.95e-05	19.7704
Homocitrulline levels	Malignant neoplasm of head and neck	rs200399858	T	C	19	32851497	-0.120814	0.0151785	1.73e-15	0.00613027	0.0301288	0.838769	TRUE	5.36e-15	63.3544
Homocitrulline levels	Malignant neoplasm of head and neck	rs2285761	T	G	4	7768996	0.0877735	0.019671	8.12e-06	-0.00167757	0.0362232	0.963062	TRUE	1.1e-05	19.9101
Homocitrulline levels	Malignant neoplasm of head and neck	rs2727548	A	G	7	151726259	-0.0708743	0.0154929	4.77e-06	-0.00977752	0.0304471	0.748111	TRUE	8e-06	20.9272
Homocitrulline levels	Malignant neoplasm of head and neck	rs3211568	A	G	16	89563372	0.08928	0.0193344	3.88e-06	0.11884	0.0506478	0.0189557	TRUE	2.79e-05	21.3229
Homocitrulline levels	Malignant neoplasm of head and neck	rs34463406	T	C	5	115969714	-0.0690213	0.0155186	8.68e-06	-0.00449866	0.0301372	0.881339	TRUE	1.26e-05	19.7816
Homocitrulline levels	Malignant neoplasm of head and neck	rs4390625	G	A	17	39464094	-0.0943027	0.0172638	4.7e-08	-0.0024691	0.03926	0.949853	TRUE	7.4e-08	29.8384
Homocitrulline levels	Malignant neoplasm of head and neck	rs61197953	C	T	18	1613350	0.0706504	0.0154811	5.03e-06	-0.00807004	0.0306076	0.792042	TRUE	8.06e-06	20.8269
Homocitrulline levels	Malignant neoplasm of head and neck	rs6736866	G	C	2	73434858	-0.0830696	0.017955	3.72e-06	0.00287	0.0369538	0.938095	TRUE	5.25e-06	21.4049
Homocitrulline levels	Malignant neoplasm of head and neck	rs74251908	T	C	17	430928	0.197529	0.0418217	2.32e-06	0.013709	0.0938076	0.883811	TRUE	3.5e-06	22.3079
Homocitrulline levels	Malignant neoplasm of head and neck	rs75459253	A	G	18	11989017	0.224504	0.0458815	9.92e-07	0.0728874	0.0806423	0.366082	TRUE	2.76e-06	23.9427
Homocitrulline levels	Malignant neoplasm of head and neck	rs78978101	A	C	12	130026756	-0.348657	0.077783	7.38e-06	0.109304	0.0831524	0.188678	TRUE	2.46e-05	20.0922
Homocitrulline levels	Malignant neoplasm of head and neck	rs8025295	G	C	15	93464119	0.0862129	0.0184313	2.9e-06	-0.0205409	0.0361949	0.570369	TRUE	5.95e-06	21.8793
Homocitrulline levels	Malignant neoplasm of head and neck	rs8101881	T	C	19	32873722	0.254197	0.0152966	5.17e-62	-0.0355098	0.0321527	0.269415	TRUE	1.24e-58	276.154
Homocitrulline levels	Malignant neoplasm of head and neck	rs929300	T	C	16	74025708	0.186096	0.0415711	7.59e-06	0.0573287	0.0609889	0.347225	TRUE	1.94e-05	20.0397
Indoleacetate levels	Malignant neoplasm of head and neck	rs10999904	A	G	10	71591392	-0.134401	0.0257002	1.7e-07	0.0133202	0.0490262	0.785856	TRUE	3.11e-07	27.3484
Indoleacetate levels	Malignant neoplasm of head and neck	rs11227288	C	G	11	65749117	0.0899903	0.019745	5.17e-06	0.00314223	0.0413282	0.939394	TRUE	7.28e-06	20.7719
Indoleacetate levels	Malignant neoplasm of head and neck	rs11518601	T	C	11	55238964	-0.111869	0.0240488	3.29e-06	0.0484284	0.0411526	0.239275	TRUE	1.07e-05	21.6388
Indoleacetate levels	Malignant neoplasm of head and neck	rs115634566	C	G	4	1675590	0.241854	0.0544403	8.89e-06	0.00945608	0.205076	0.963222	TRUE	1.2e-05	19.7363
Indoleacetate levels	Malignant neoplasm of head and neck	rs11575549	T	C	7	50462479	-0.37948	0.056925	2.62e-11	-0.263817	0.149574	0.0777678	TRUE	3.08e-10	44.4398
Indoleacetate levels	Malignant neoplasm of head and neck	rs118052117	T	C	15	42517608	0.234493	0.0518474	6.1e-06	0.0599118	0.156684	0.702184	TRUE	1.07e-05	20.4553
Indoleacetate levels	Malignant neoplasm of head and neck	rs11889711	T	C	2	17935969	-0.0719998	0.0157071	4.56e-06	-0.0332129	0.0311514	0.286344	TRUE	1.34e-05	21.0122
Indoleacetate levels	Malignant neoplasm of head and neck	rs13353672	A	G	4	181238448	0.0847569	0.0190801	8.91e-06	-0.0206221	0.0341331	0.545733	TRUE	1.81e-05	19.7328
Indoleacetate levels	Malignant neoplasm of head and neck	rs138960177	T	C	4	189747117	0.204895	0.0426063	1.52e-06	-0.0159487	0.085056	0.851262	TRUE	2.41e-06	23.1268
Indoleacetate levels	Malignant neoplasm of head and neck	rs146089696	C	A	2	240648988	-0.227745	0.048348	2.47e-06	-0.204316	0.155681	0.189383	TRUE	9.01e-06	22.1892
Indoleacetate levels	Malignant neoplasm of head and neck	rs1479	G	T	2	113217527	0.0905519	0.0192077	2.42e-06	-0.0109818	0.034916	0.753125	TRUE	4.18e-06	22.2251
Indoleacetate levels	Malignant neoplasm of head and neck	rs184875464	T	C	16	70288328	0.525364	0.102005	2.6e-07	-0.167199	0.471943	0.723131	TRUE	5.02e-07	26.5264
Indoleacetate levels	Malignant neoplasm of head and neck	rs1929252	C	A	10	29902027	-0.0790401	0.0175887	7e-06	-0.0251656	0.0335447	0.453126	TRUE	1.59e-05	20.1942
Indoleacetate levels	Malignant neoplasm of head and neck	rs2187200	G	T	6	162035178	-0.0712121	0.0160922	9.63e-06	0.0535835	0.0312503	0.0864092	TRUE	4.23e-05	19.5829
Indoleacetate levels	Malignant neoplasm of head and neck	rs240759	A	G	20	17872813	-0.170792	0.0381475	7.56e-06	0.0699301	0.0982244	0.4765	TRUE	1.67e-05	20.0449
Indoleacetate levels	Malignant neoplasm of head and neck	rs2999546	T	G	1	151935363	0.0721966	0.0158469	5.22e-06	0.0487386	0.0319737	0.127426	TRUE	2.1e-05	20.7561
Indoleacetate levels	Malignant neoplasm of head and neck	rs35291122	A	G	14	44601011	-0.220159	0.0457359	1.48e-06	-0.0719326	0.0822876	0.38203	TRUE	4.01e-06	23.1717
Indoleacetate levels	Malignant neoplasm of head and neck	rs41280729	G	A	9	5571105	-0.148381	0.0323839	4.61e-06	0.0491363	0.0677935	0.468578	TRUE	1.05e-05	20.9941
Indoleacetate levels	Malignant neoplasm of head and neck	rs4584428	T	G	1	234491997	0.109808	0.0239353	4.48e-06	-0.0181332	0.0418654	0.664919	TRUE	8.26e-06	21.047
Indoleacetate levels	Malignant neoplasm of head and neck	rs5751124	A	G	22	41550972	0.19056	0.042405	7e-06	0.0524395	0.0780144	0.501471	TRUE	1.51e-05	20.1943
Indoleacetate levels	Malignant neoplasm of head and neck	rs72551330	C	T	2	233672032	0.303539	0.0629629	1.43e-06	-0.274725	0.118663	0.0206035	TRUE	1.14e-05	23.2413
Indoleacetate levels	Malignant neoplasm of head and neck	rs72663013	T	G	8	56843191	-0.282142	0.0546119	2.39e-07	-0.0550372	0.152936	0.718944	TRUE	4.65e-07	26.6908
Indoleacetate levels	Malignant neoplasm of head and neck	rs73152633	T	C	3	149475443	0.179659	0.0383524	2.81e-06	-0.000661951	0.0568838	0.990715	TRUE	3.83e-06	21.9439
Indoleacetate levels	Malignant neoplasm of head and neck	rs76522692	G	A	10	117400423	-0.220452	0.0473306	3.2e-06	-0.0277465	0.0580514	0.632675	TRUE	6.18e-06	21.6942
Indoleacetate levels	Malignant neoplasm of head and neck	rs77535679	A	G	3	46593678	0.272146	0.0527254	2.45e-07	-0.472151	0.19445	0.0151764	TRUE	2.52e-06	26.6418
Indoleacetate levels	Malignant neoplasm of head and neck	rs78906653	T	C	7	50427357	-0.144801	0.0290437	6.18e-07	-0.00511032	0.0609519	0.933182	TRUE	9.29e-07	24.8565
Indoleacetate levels	Malignant neoplasm of head and neck	rs79441299	T	C	17	12355766	0.29338	0.0638741	4.37e-06	0.0209584	0.0681058	0.758286	TRUE	7.34e-06	21.0965
Indoleacetate levels	Malignant neoplasm of head and neck	rs8061485	C	T	16	20463360	-0.0845625	0.0169225	5.82e-07	-0.0245651	0.0330872	0.457824	TRUE	1.49e-06	24.9705
Indoleacetate levels	Malignant neoplasm of head and neck	rs867704	G	C	7	130051469	-0.0700153	0.0154721	6.03e-06	0.0579063	0.0303213	0.0561643	TRUE	3.15e-05	20.478
Indoleacetate levels	Malignant neoplasm of head and neck	rs9866361	A	G	3	179190061	0.0952028	0.0206127	3.86e-06	-0.0530416	0.0414103	0.200235	TRUE	1.34e-05	21.3319
1-linoleoylglycerol (18:2) levels	Malignant neoplasm of head and neck	rs10006032	G	A	4	159919833	-0.15194	0.0334117	5.43e-06	0.112859	0.0812359	0.164749	TRUE	1.98e-05	20.6798
1-linoleoylglycerol (18:2) levels	Malignant neoplasm of head and neck	rs10072491	T	C	5	4715384	-0.17568	0.038446	4.89e-06	0.0291105	0.074753	0.696963	TRUE	8.7e-06	20.8806
1-linoleoylglycerol (18:2) levels	Malignant neoplasm of head and neck	rs10735636	G	C	9	74877161	0.266346	0.0602083	9.7e-06	-0.0709092	0.0901421	0.431493	TRUE	2.23e-05	19.5695
1-linoleoylglycerol (18:2) levels	Malignant neoplasm of head and neck	rs11033752	T	C	11	36708159	-0.0907355	0.0204967	9.56e-06	-0.0372194	0.0406953	0.360408	TRUE	2.41e-05	19.5969
1-linoleoylglycerol (18:2) levels	Malignant neoplasm of head and neck	rs11160050	G	A	14	92187131	0.125943	0.028029	7.01e-06	-0.000106398	0.0469041	0.99819	TRUE	9.26e-06	20.1898
1-linoleoylglycerol (18:2) levels	Malignant neoplasm of head and neck	rs113627835	C	G	2	225063702	0.382342	0.0840396	5.38e-06	-0.172696	0.154573	0.263889	TRUE	1.62e-05	20.6984
1-linoleoylglycerol (18:2) levels	Malignant neoplasm of head and neck	rs114473062	T	C	4	32419463	0.226158	0.049117	4.14e-06	0.151923	0.167124	0.363326	TRUE	1.09e-05	21.2012
1-linoleoylglycerol (18:2) levels	Malignant neoplasm of head and neck	rs117168942	C	T	10	21701387	0.191261	0.0431454	9.3e-06	-0.202582	0.196776	0.303241	TRUE	2.54e-05	19.651
1-linoleoylglycerol (18:2) levels	Malignant neoplasm of head and neck	rs12447287	C	T	16	56904086	0.081903	0.0180828	5.92e-06	-0.0426509	0.0326704	0.191726	TRUE	2.03e-05	20.5148
1-linoleoylglycerol (18:2) levels	Malignant neoplasm of head and neck	rs12858688	T	C	13	69782332	-0.22125	0.0491192	6.66e-06	-0.0904051	0.164404	0.58239	TRUE	1.32e-05	20.2892
1-linoleoylglycerol (18:2) levels	Malignant neoplasm of head and neck	rs17410962	A	G	8	19990569	-0.11411	0.0235805	1.3e-06	-0.0453042	0.0514229	0.378311	TRUE	3.57e-06	23.4175
1-linoleoylglycerol (18:2) levels	Malignant neoplasm of head and neck	rs2943179	T	C	8	87113088	-0.0822174	0.0185161	8.98e-06	-0.0307051	0.0428155	0.473283	TRUE	1.97e-05	19.7164
1-linoleoylglycerol (18:2) levels	Malignant neoplasm of head and neck	rs56354314	A	G	12	106280157	0.235446	0.0519464	5.83e-06	0.108147	0.0927384	0.243554	TRUE	1.81e-05	20.5434
1-linoleoylglycerol (18:2) levels	Malignant neoplasm of head and neck	rs62385039	G	A	6	895419	-0.258001	0.0552286	2.99e-06	0.0396029	0.136231	0.771278	TRUE	5.03e-06	21.823
1-linoleoylglycerol (18:2) levels	Malignant neoplasm of head and neck	rs6475038	G	C	9	16346456	-0.0721413	0.0159373	5.99e-06	-0.0134277	0.0301322	0.655866	TRUE	1.1e-05	20.4898
1-linoleoylglycerol (18:2) levels	Malignant neoplasm of head and neck	rs75445316	T	C	2	114276169	0.241198	0.049473	1.09e-06	0.207363	0.121515	0.0879184	TRUE	5.64e-06	23.769
1-linoleoylglycerol (18:2) levels	Malignant neoplasm of head and neck	rs77982886	G	A	4	64106675	0.316857	0.0635267	6.11e-07	-0.0538607	0.203501	0.791263	TRUE	1.06e-06	24.8779
1-linoleoylglycerol (18:2) levels	Malignant neoplasm of head and neck	rs964184	C	G	11	116778201	-0.116525	0.0229017	3.62e-07	0.0371832	0.0425005	0.381634	TRUE	1.05e-06	25.8883
1-linoleoylglycerol (18:2) levels	Malignant neoplasm of head and neck	rs9894638	C	T	17	46835535	0.0857298	0.0192292	8.26e-06	0.00105707	0.0336701	0.974955	TRUE	1.11e-05	19.8766
2-linoleoylglycerol (18:2) levels	Malignant neoplasm of head and neck	rs111764634	A	C	12	26030131	0.160187	0.03428	2.97e-06	0.115898	0.0794854	0.144813	TRUE	9.93e-06	21.836
2-linoleoylglycerol (18:2) levels	Malignant neoplasm of head and neck	rs113718400	A	C	1	241640505	-0.278095	0.0628536	9.67e-06	-0.00526629	0.10466	0.959869	TRUE	1.24e-05	19.5761
2-linoleoylglycerol (18:2) levels	Malignant neoplasm of head and neck	rs11552067	A	G	21	44330365	0.0845951	0.0181892	3.31e-06	-0.0344567	0.030271	0.255006	TRUE	8.92e-06	21.6303
2-linoleoylglycerol (18:2) levels	Malignant neoplasm of head and neck	rs117372736	T	G	6	69477429	0.346995	0.0766527	5.99e-06	0.0472338	0.115158	0.681684	TRUE	9.8e-06	20.4923
2-linoleoylglycerol (18:2) levels	Malignant neoplasm of head and neck	rs11924632	G	A	3	8342446	-0.0837752	0.0189266	9.59e-06	0.018313	0.0325916	0.574188	TRUE	1.7e-05	19.5923
2-linoleoylglycerol (18:2) levels	Malignant neoplasm of head and neck	rs12498693	A	C	4	21558733	-0.140175	0.0306696	4.87e-06	0.0726453	0.0519319	0.161856	TRUE	1.52e-05	20.8893
2-linoleoylglycerol (18:2) levels	Malignant neoplasm of head and neck	rs141172381	A	G	3	155364642	0.286907	0.0647015	9.24e-06	0.382872	0.261218	0.142725	TRUE	2.89e-05	19.6632
2-linoleoylglycerol (18:2) levels	Malignant neoplasm of head and neck	rs17035713	G	A	1	10780848	-0.176168	0.0391241	6.71e-06	0.000490602	0.0486328	0.991951	TRUE	8.43e-06	20.2752
2-linoleoylglycerol (18:2) levels	Malignant neoplasm of head and neck	rs190199861	G	A	4	127836164	0.297064	0.0645441	4.17e-06	0.0919599	0.0816133	0.259838	TRUE	1.1e-05	21.183
2-linoleoylglycerol (18:2) levels	Malignant neoplasm of head and neck	rs34291068	A	C	10	33157079	0.159431	0.0358652	8.78e-06	0.0284755	0.0645493	0.659109	TRUE	1.45e-05	19.7605
2-linoleoylglycerol (18:2) levels	Malignant neoplasm of head and neck	rs4946146	T	C	6	116234813	0.311867	0.0660179	2.31e-06	-0.00770815	0.136488	0.954964	TRUE	3.07e-06	22.316
2-linoleoylglycerol (18:2) levels	Malignant neoplasm of head and neck	rs4972489	C	A	2	175869870	0.109484	0.0215719	3.87e-07	-0.000672059	0.0349922	0.984677	TRUE	5.21e-07	25.7587
2-linoleoylglycerol (18:2) levels	Malignant neoplasm of head and neck	rs55920120	A	C	2	71527599	0.211234	0.0475892	9.05e-06	-0.0703407	0.101199	0.487011	TRUE	1.75e-05	19.702
2-linoleoylglycerol (18:2) levels	Malignant neoplasm of head and neck	rs56327721	T	C	17	78409221	-0.132143	0.0284005	3.27e-06	0.142219	0.0648951	0.0284145	TRUE	1.74e-05	21.6489
2-linoleoylglycerol (18:2) levels	Malignant neoplasm of head and neck	rs59927118	T	C	8	10927516	0.0964238	0.0209287	4.08e-06	0.00525365	0.0381764	0.890544	TRUE	5.64e-06	21.2268
2-linoleoylglycerol (18:2) levels	Malignant neoplasm of head and neck	rs6081988	C	T	20	20401286	0.130879	0.0293982	8.51e-06	-0.00209803	0.0467522	0.964206	TRUE	1.09e-05	19.8198
2-linoleoylglycerol (18:2) levels	Malignant neoplasm of head and neck	rs72679893	T	C	4	99294430	-0.141425	0.031732	8.32e-06	-0.0051687	0.045842	0.910229	TRUE	1.11e-05	19.8636
2-linoleoylglycerol (18:2) levels	Malignant neoplasm of head and neck	rs73121585	A	C	3	78579458	-0.286922	0.0649528	9.99e-06	-0.249247	0.317374	0.432254	TRUE	2.04e-05	19.5134
2-linoleoylglycerol (18:2) levels	Malignant neoplasm of head and neck	rs7643986	C	T	3	194026260	0.237339	0.0507469	2.91e-06	0.0410341	0.0901002	0.648802	TRUE	5.03e-06	21.8735
2-linoleoylglycerol (18:2) levels	Malignant neoplasm of head and neck	rs77599553	A	T	1	114230144	-0.26624	0.0570875	3.11e-06	-0.238987	0.198455	0.228497	TRUE	8.78e-06	21.7503
2-linoleoylglycerol (18:2) levels	Malignant neoplasm of head and neck	rs78575779	G	A	11	132983703	-0.234076	0.0525518	8.42e-06	-0.0402415	0.0651713	0.536923	TRUE	1.56e-05	19.8399
2-linoleoylglycerol (18:2) levels	Malignant neoplasm of head and neck	rs952263	T	G	2	52595363	0.0960714	0.0209226	4.4e-06	-0.123783	0.0413645	0.00276713	TRUE	3.74e-05	21.0842
Indolepropionate levels	Malignant neoplasm of head and neck	rs11681248	T	C	2	136062506	-0.0861776	0.01577	4.64e-08	-0.0483376	0.0312318	0.121694	TRUE	2.65e-07	29.8624
Indolepropionate levels	Malignant neoplasm of head and neck	rs117276795	A	G	10	72312216	0.356183	0.0769361	3.66e-06	-0.205294	0.113781	0.0711869	TRUE	1.84e-05	21.4332
Indolepropionate levels	Malignant neoplasm of head and neck	rs11822621	T	G	11	109342489	-0.117218	0.025765	5.38e-06	-0.0380309	0.0660034	0.564482	TRUE	1.09e-05	20.698
Indolepropionate levels	Malignant neoplasm of head and neck	rs1878503	A	G	2	72024621	0.0695737	0.0155972	8.17e-06	-0.0221359	0.0308232	0.472661	TRUE	1.8e-05	19.8974
Indolepropionate levels	Malignant neoplasm of head and neck	rs198260	A	G	14	56714297	0.22816	0.048609	2.68e-06	-0.0394417	0.108162	0.715369	TRUE	4.78e-06	22.0316
Indolepropionate levels	Malignant neoplasm of head and neck	rs4316784	C	T	16	74617721	0.0920404	0.0207915	9.56e-06	-0.0618792	0.0360389	0.0859765	TRUE	4.19e-05	19.5968
Indolepropionate levels	Malignant neoplasm of head and neck	rs497768	G	C	11	117880025	-0.0739761	0.0160037	3.79e-06	-0.0456171	0.0303288	0.132559	TRUE	1.54e-05	21.3669
Indolepropionate levels	Malignant neoplasm of head and neck	rs61974973	G	A	14	33440005	0.132651	0.0296776	7.83e-06	0.0315663	0.0539598	0.55855	TRUE	1.57e-05	19.9785
Indolepropionate levels	Malignant neoplasm of head and neck	rs6664713	A	C	1	204382965	0.221278	0.0497353	8.62e-06	-0.115121	0.0923903	0.212753	TRUE	2.75e-05	19.7946
Indolepropionate levels	Malignant neoplasm of head and neck	rs76157950	A	G	5	94928720	0.259172	0.0571721	5.81e-06	-0.153945	0.140197	0.272179	TRUE	1.71e-05	20.5498
Indolepropionate levels	Malignant neoplasm of head and neck	rs76260755	T	C	3	2566507	-0.113035	0.0255573	9.74e-06	-0.0631819	0.0525493	0.229233	TRUE	2.99e-05	19.5612
Indolepropionate levels	Malignant neoplasm of head and neck	rs80346659	C	G	1	190587579	-0.223208	0.0489983	5.23e-06	0.0896814	0.0769354	0.243747	TRUE	1.63e-05	20.7519
Indolepropionate levels	Malignant neoplasm of head and neck	rs8061485	C	T	16	20463360	-0.175473	0.0171848	1.77e-24	-0.0245651	0.0330872	0.457824	TRUE	2.72e-23	104.263
Indolepropionate levels	Malignant neoplasm of head and neck	rs853154	C	G	5	143246483	0.102766	0.0214138	1.59e-06	0.00733651	0.0368046	0.841999	TRUE	2.55e-06	23.0309
Indolepropionate levels	Malignant neoplasm of head and neck	rs9432398	G	A	1	94868430	0.221475	0.0445422	6.62e-07	-0.0638556	0.108856	0.557468	TRUE	1.48e-06	24.7233
Indolepropionate levels	Malignant neoplasm of head and neck	rs9565718	A	T	13	82019296	-0.0847838	0.0167172	3.94e-07	-0.0378963	0.0309658	0.221024	TRUE	1.5e-06	25.7216
Indolepropionate levels	Malignant neoplasm of head and neck	rs9857968	T	C	3	185638205	0.150356	0.0334056	6.77e-06	-0.0258128	0.0620305	0.677314	TRUE	1.21e-05	20.2583
Indolepropionate levels	Malignant neoplasm of head and neck	rs9981680	G	T	21	32008646	0.169465	0.0383093	9.71e-06	0.0802282	0.0704376	0.254705	TRUE	2.85e-05	19.5682
Threonate levels	Malignant neoplasm of head and neck	rs11126412	T	A	2	73660507	0.0812665	0.0182574	8.54e-06	0.0171623	0.0392499	0.661925	TRUE	1.53e-05	19.8128
Threonate levels	Malignant neoplasm of head and neck	rs111498995	T	A	5	69524538	0.275959	0.0591476	3.08e-06	-0.131316	0.085085	0.122745	TRUE	1.3e-05	21.7678
Threonate levels	Malignant neoplasm of head and neck	rs139591016	C	T	4	98895019	-0.244512	0.0539409	5.82e-06	-0.187273	0.0975787	0.0549591	TRUE	3.05e-05	20.5477
Threonate levels	Malignant neoplasm of head and neck	rs145376871	T	G	3	78448608	-0.246684	0.0554495	8.63e-06	-0.0347259	0.0902312	0.700345	TRUE	1.49e-05	19.7919
Threonate levels	Malignant neoplasm of head and neck	rs149656965	T	C	6	169391708	-0.320596	0.0696557	4.17e-06	0.136207	0.0550628	0.0133733	TRUE	3.32e-05	21.1838
Threonate levels	Malignant neoplasm of head and neck	rs184637108	T	A	4	87970891	-0.381288	0.0860405	9.36e-06	0.15919	0.195235	0.414856	TRUE	2.19e-05	19.6381
Threonate levels	Malignant neoplasm of head and neck	rs2394872	C	A	7	98583433	-0.121016	0.0261549	3.71e-06	0.0833838	0.0547356	0.12766	TRUE	1.53e-05	21.4082
Threonate levels	Malignant neoplasm of head and neck	rs4663135	C	T	2	234402679	0.0837071	0.018929	9.77e-06	0.0104357	0.0361614	0.772898	TRUE	1.57e-05	19.5555
Threonate levels	Malignant neoplasm of head and neck	rs4783107	C	T	16	84962841	-0.116779	0.0239738	1.11e-06	0.0910997	0.0474721	0.0549819	TRUE	6.7e-06	23.7277
Threonate levels	Malignant neoplasm of head and neck	rs535146	A	T	3	6939905	0.0748445	0.0158705	2.41e-06	0.0081242	0.031928	0.799145	TRUE	3.96e-06	22.2402
Threonate levels	Malignant neoplasm of head and neck	rs567440118	A	G	1	83001622	-0.484057	0.102614	2.39e-06	-0.420998	0.220802	0.0565614	TRUE	1.34e-05	22.2525
Threonate levels	Malignant neoplasm of head and neck	rs62381620	G	T	5	139350290	-0.293756	0.0441641	2.9e-11	-0.1448	0.0891841	0.104459	TRUE	2.9e-10	44.242
Threonate levels	Malignant neoplasm of head and neck	rs647667	C	T	1	181416933	0.144169	0.0324617	8.95e-06	-0.106642	0.0720637	0.13892	TRUE	3.34e-05	19.7243
Threonate levels	Malignant neoplasm of head and neck	rs72774956	A	G	10	2830418	-0.239983	0.0535446	7.4e-06	0.0150444	0.103121	0.884007	TRUE	1.08e-05	20.0877
Threonate levels	Malignant neoplasm of head and neck	rs74850022	T	C	12	94667490	-0.30887	0.0693354	8.4e-06	0.0624891	0.235491	0.790735	TRUE	1.33e-05	19.8446
Threonate levels	Malignant neoplasm of head and neck	rs75194109	C	T	2	41679986	-0.397999	0.0851016	2.91e-06	0.0923515	0.07939	0.244723	TRUE	9.38e-06	21.872
Threonate levels	Malignant neoplasm of head and neck	rs76379749	C	T	8	16238488	-0.229603	0.0518367	9.45e-06	0.097347	0.0995414	0.328097	TRUE	2.48e-05	19.6192
Threonate levels	Malignant neoplasm of head and neck	rs76954195	G	C	3	87879048	0.206021	0.0459715	7.41e-06	0.0687024	0.127026	0.588608	TRUE	1.44e-05	20.0838
Threonate levels	Malignant neoplasm of head and neck	rs77181656	T	C	8	11560832	-0.318701	0.066826	1.85e-06	-0.0805839	0.106555	0.449492	TRUE	4.51e-06	22.7445
Threonate levels	Malignant neoplasm of head and neck	rs78263978	A	G	7	16795578	-0.22873	0.0484595	2.36e-06	0.0816388	0.0919065	0.37439	TRUE	6.26e-06	22.2786
Threonate levels	Malignant neoplasm of head and neck	rs7875568	G	T	9	127750741	-0.255385	0.0546341	2.95e-06	-0.0253187	0.0672656	0.70662	TRUE	5.28e-06	21.8506
Threonate levels	Malignant neoplasm of head and neck	rs78921993	G	A	4	7631167	-0.129378	0.0291215	8.88e-06	-0.0271043	0.0468872	0.563213	TRUE	1.76e-05	19.7376
Threonate levels	Malignant neoplasm of head and neck	rs7960425	C	G	12	118971939	0.238798	0.0488539	1.02e-06	-0.040831	0.105127	0.697721	TRUE	1.92e-06	23.8926
Threonate levels	Malignant neoplasm of head and neck	rs80179348	T	A	6	92821947	-0.319612	0.066975	1.82e-06	-0.123433	0.104808	0.238917	TRUE	6.1e-06	22.773
Threonate levels	Malignant neoplasm of head and neck	rs826459	A	G	10	70646994	0.0767693	0.017064	6.83e-06	-0.028017	0.0343849	0.415183	TRUE	1.63e-05	20.2401
N-acetylglycine levels	Malignant neoplasm of head and neck	rs1047891	A	C	2	210675783	0.381478	0.0157461	1.16e-129	-0.0011392	0.0323204	0.971883	TRUE	1.68e-123	586.939
N-acetylglycine levels	Malignant neoplasm of head and neck	rs10757444	A	G	9	23661372	0.080588	0.0163581	8.37e-07	0.00494532	0.0312955	0.874441	TRUE	1.33e-06	24.2703
N-acetylglycine levels	Malignant neoplasm of head and neck	rs11108842	G	T	12	97145788	-0.347252	0.0751899	3.87e-06	-0.325692	0.243854	0.18168	TRUE	1.4e-05	21.329
N-acetylglycine levels	Malignant neoplasm of head and neck	rs11136810	G	C	8	4954816	0.072029	0.0152368	2.28e-06	0.0140555	0.0304427	0.644294	TRUE	4.41e-06	22.3474
N-acetylglycine levels	Malignant neoplasm of head and neck	rs112816924	T	C	1	212158947	0.275875	0.0608934	5.89e-06	-0.0156385	0.171974	0.927544	TRUE	8.35e-06	20.5251
N-acetylglycine levels	Malignant neoplasm of head and neck	rs115090460	T	A	6	38257980	-0.213667	0.04776	7.69e-06	-0.132518	0.148635	0.372628	TRUE	1.93e-05	20.0146
N-acetylglycine levels	Malignant neoplasm of head and neck	rs117206739	T	C	18	45172745	0.23915	0.0531026	6.68e-06	0.166508	0.14991	0.26669	TRUE	1.98e-05	20.2819
N-acetylglycine levels	Malignant neoplasm of head and neck	rs12233751	C	A	4	81933213	-0.107576	0.021548	5.96e-07	0.00602921	0.0489237	0.90192	TRUE	9.29e-07	24.9239
N-acetylglycine levels	Malignant neoplasm of head and neck	rs141342711	T	C	16	20725063	0.156311	0.0326222	1.66e-06	0.0328456	0.0945956	0.728425	TRUE	2.98e-06	22.959
N-acetylglycine levels	Malignant neoplasm of head and neck	rs144831076	C	T	9	103329540	-0.284047	0.056482	4.93e-07	-0.0223108	0.150454	0.882114	TRUE	7.88e-07	25.2907
N-acetylglycine levels	Malignant neoplasm of head and neck	rs151202997	T	G	11	47595900	0.193942	0.0427714	5.78e-06	0.0216361	0.0714159	0.761921	TRUE	9.6e-06	20.5606
N-acetylglycine levels	Malignant neoplasm of head and neck	rs16824802	T	C	2	145354897	0.0978791	0.0188923	2.21e-07	-0.0435094	0.038885	0.263172	TRUE	8.09e-07	26.8417
N-acetylglycine levels	Malignant neoplasm of head and neck	rs2329096	T	C	13	78475624	0.0709468	0.015894	8.05e-06	0.0281289	0.0318674	0.377406	TRUE	2.01e-05	19.925
N-acetylglycine levels	Malignant neoplasm of head and neck	rs243795	C	T	6	54528751	0.0882873	0.0184131	1.63e-06	0.0340763	0.0426258	0.424042	TRUE	4.15e-06	22.9902
N-acetylglycine levels	Malignant neoplasm of head and neck	rs358908	C	T	3	155687953	-0.0883162	0.0172318	2.97e-07	0.0301628	0.0332337	0.364092	TRUE	9.01e-07	26.2675
N-acetylglycine levels	Malignant neoplasm of head and neck	rs4947536	G	C	7	56111673	-0.0672825	0.0150525	7.83e-06	0.0153409	0.0304087	0.613917	TRUE	1.49e-05	19.9796
N-acetylglycine levels	Malignant neoplasm of head and neck	rs596603	G	T	11	67592132	-0.115999	0.0149808	9.7e-15	0.0657662	0.0302681	0.0297961	TRUE	3.14e-13	59.9568
N-acetylglycine levels	Malignant neoplasm of head and neck	rs62182612	A	G	2	212238489	-0.0838786	0.0187414	7.62e-06	-0.00513055	0.0324322	0.874304	TRUE	1.13e-05	20.0308
N-acetylglycine levels	Malignant neoplasm of head and neck	rs7127777	C	G	11	122218881	-0.0733441	0.0154452	2.05e-06	0.0735039	0.0302545	0.0151189	TRUE	1.72e-05	22.5498
N-acetylglycine levels	Malignant neoplasm of head and neck	rs75446748	C	T	1	34909640	-0.100817	0.0215403	2.86e-06	-0.0685382	0.0358824	0.0561229	TRUE	1.6e-05	21.906
N-acetylglycine levels	Malignant neoplasm of head and neck	rs76513761	C	T	8	135742865	0.202404	0.0452943	7.87e-06	-0.0598059	0.0663329	0.367268	TRUE	1.99e-05	19.9688
N-acetylglycine levels	Malignant neoplasm of head and neck	rs77976040	C	A	3	66829559	0.25373	0.0570551	8.7e-06	-0.126257	0.189253	0.504687	TRUE	1.85e-05	19.7767
N-acetylglycine levels	Malignant neoplasm of head and neck	rs78612075	A	G	9	12854868	0.271706	0.0604624	7e-06	-0.238155	0.142467	0.0945932	TRUE	3.07e-05	20.1942
N-acetylglycine levels	Malignant neoplasm of head and neck	rs78829102	A	G	17	36687208	0.188424	0.0402532	2.86e-06	0.00623919	0.0796662	0.937576	TRUE	4.1e-06	21.9115
N-acetylglycine levels	Malignant neoplasm of head and neck	rs9614932	T	C	22	44786685	-0.101483	0.0214974	2.35e-06	-0.0374951	0.0431341	0.3847	TRUE	6.2e-06	22.2851
N-acetylglycine levels	Malignant neoplasm of head and neck	rs9821781	A	G	3	149644618	0.0826592	0.0152654	6.14e-08	0.0187973	0.03055	0.538359	TRUE	1.57e-07	29.3201
Glycolithocholate levels	Malignant neoplasm of head and neck	rs11101389	A	T	10	48579492	-0.0917167	0.0190277	1.43e-06	-0.0233126	0.0345563	0.499913	TRUE	3.11e-06	23.234
Glycolithocholate levels	Malignant neoplasm of head and neck	rs113654354	G	A	2	198289969	-0.239492	0.054054	9.4e-06	-0.107085	0.110725	0.333482	TRUE	2.28e-05	19.6303
Glycolithocholate levels	Malignant neoplasm of head and neck	rs115887046	C	T	2	18065994	-0.206093	0.046384	8.86e-06	-0.131232	0.097534	0.178465	TRUE	2.77e-05	19.742
Glycolithocholate levels	Malignant neoplasm of head and neck	rs118171449	T	C	11	39814174	0.140008	0.031363	8.04e-06	0.0314405	0.0560849	0.57508	TRUE	1.5e-05	19.9283
Glycolithocholate levels	Malignant neoplasm of head and neck	rs11817632	A	G	10	107699656	-0.271521	0.0604452	7.06e-06	0.0496067	0.133341	0.70987	TRUE	1.16e-05	20.1782
Glycolithocholate levels	Malignant neoplasm of head and neck	rs12662646	A	G	6	105989266	-0.165539	0.0347192	1.86e-06	0.0306773	0.0630866	0.626774	TRUE	3.49e-06	22.7332
Glycolithocholate levels	Malignant neoplasm of head and neck	rs13405102	G	A	2	47022693	0.0780611	0.0171532	5.34e-06	0.00820936	0.0302737	0.78626	TRUE	8.29e-06	20.7099
Glycolithocholate levels	Malignant neoplasm of head and neck	rs138634970	T	C	5	14557386	-0.326848	0.0726276	6.79e-06	0.0176763	0.104824	0.866089	TRUE	9.74e-06	20.2529
Glycolithocholate levels	Malignant neoplasm of head and neck	rs146058026	G	C	6	37710361	-0.350809	0.0764568	4.47e-06	0.145555	0.101853	0.152985	TRUE	1.54e-05	21.0528
Glycolithocholate levels	Malignant neoplasm of head and neck	rs146355728	T	G	14	21042448	-0.424019	0.0914518	3.54e-06	0.0861969	0.105934	0.415827	TRUE	8.14e-06	21.4974
Glycolithocholate levels	Malignant neoplasm of head and neck	rs16982178	A	G	22	26481497	-0.111062	0.0236265	2.59e-06	0.0367921	0.0383204	0.336996	TRUE	6.7e-06	22.0969
Glycolithocholate levels	Malignant neoplasm of head and neck	rs1818709	C	G	15	54502079	-0.0762769	0.0168878	6.28e-06	0.00305076	0.0301521	0.919408	TRUE	8.63e-06	20.4005
Glycolithocholate levels	Malignant neoplasm of head and neck	rs187970821	G	A	1	202289989	-0.36255	0.0819826	9.77e-06	-0.173426	0.124666	0.164188	TRUE	3.13e-05	19.5566
Glycolithocholate levels	Malignant neoplasm of head and neck	rs296366	C	T	19	47871281	-0.0945409	0.0194924	1.23e-06	-0.0531386	0.036485	0.145268	TRUE	4.72e-06	23.5239
Glycolithocholate levels	Malignant neoplasm of head and neck	rs55971662	T	C	2	240645537	0.0761508	0.0170398	7.86e-06	0.0209111	0.0302723	0.489713	TRUE	1.6e-05	19.9719
Glycolithocholate levels	Malignant neoplasm of head and neck	rs60850040	C	T	14	51299783	-0.154409	0.0332636	3.45e-06	-0.0722067	0.0489328	0.140043	TRUE	1.25e-05	21.548
Glycolithocholate levels	Malignant neoplasm of head and neck	rs62052803	C	T	17	22189280	-0.176732	0.0399741	9.82e-06	-0.163398	0.159416	0.305373	TRUE	2.47e-05	19.5467
Glycolithocholate levels	Malignant neoplasm of head and neck	rs6810998	T	C	4	139772114	-0.151927	0.0297616	3.31e-07	0.0193714	0.0533845	0.716706	TRUE	6.02e-07	26.059
Glycolithocholate levels	Malignant neoplasm of head and neck	rs6823721	T	C	4	121651899	-0.0756087	0.0164302	4.19e-06	0.0347924	0.0308869	0.259978	TRUE	1.18e-05	21.1767
Glycolithocholate levels	Malignant neoplasm of head and neck	rs73918203	A	G	2	22872700	-0.179866	0.0388237	3.61e-06	0.0230583	0.0768359	0.764103	TRUE	5.78e-06	21.4637
Glycolithocholate levels	Malignant neoplasm of head and neck	rs7629795	A	T	3	180870396	0.108234	0.0242047	7.76e-06	-0.0170165	0.0414348	0.681307	TRUE	1.31e-05	19.9953
Glycolithocholate levels	Malignant neoplasm of head and neck	rs7646869	A	C	3	18611927	-0.0761641	0.0170125	7.57e-06	0.017544	0.0307923	0.568845	TRUE	1.42e-05	20.0431
Glycolithocholate levels	Malignant neoplasm of head and neck	rs77376288	C	T	2	80717604	0.42291	0.0866346	1.05e-06	0.0516266	0.0637834	0.418282	TRUE	2.55e-06	23.8294
Glycolithocholate levels	Malignant neoplasm of head and neck	rs79407744	A	G	2	76983307	0.360499	0.0784962	4.38e-06	0.146297	0.256341	0.568194	TRUE	8.42e-06	21.0917
EDTA levels	Malignant neoplasm of head and neck	rs10459865	C	T	16	77083529	0.105994	0.0236672	7.52e-06	0.0954967	0.0440095	0.0300137	TRUE	4.63e-05	20.0571
EDTA levels	Malignant neoplasm of head and neck	rs10512739	G	A	5	40431779	-0.113507	0.0256877	9.93e-06	0.0471235	0.0739252	0.523833	TRUE	2.06e-05	19.5252
EDTA levels	Malignant neoplasm of head and neck	rs116301309	A	C	1	205899302	-0.315234	0.0672785	2.79e-06	0.0626077	0.0872863	0.473208	TRUE	6.51e-06	21.954
EDTA levels	Malignant neoplasm of head and neck	rs11688483	G	A	2	152948430	-0.0751194	0.0163022	4.07e-06	-0.045822	0.0329818	0.164738	TRUE	1.52e-05	21.233
EDTA levels	Malignant neoplasm of head and neck	rs117358502	A	G	14	35759681	0.193608	0.0424643	5.13e-06	-0.0452483	0.067378	0.501865	TRUE	1.12e-05	20.7873
EDTA levels	Malignant neoplasm of head and neck	rs12831673	A	G	12	23205863	0.155271	0.0325321	1.82e-06	0.0736585	0.0732229	0.31444	TRUE	5.38e-06	22.7801
EDTA levels	Malignant neoplasm of head and neck	rs149452470	G	C	5	174912278	0.268339	0.0583171	4.2e-06	-0.0198582	0.123817	0.872579	TRUE	6.34e-06	21.1727
EDTA levels	Malignant neoplasm of head and neck	rs183037566	A	G	22	35799865	0.352731	0.0751141	2.65e-06	-0.178349	0.103044	0.0834872	TRUE	1.31e-05	22.0518
EDTA levels	Malignant neoplasm of head and neck	rs2435388	G	A	2	136866289	-0.0823434	0.0178025	3.74e-06	-0.0149863	0.0375034	0.689452	TRUE	6.78e-06	21.3942
EDTA levels	Malignant neoplasm of head and neck	rs34922061	A	C	15	81905474	0.0893043	0.0197543	6.16e-06	0.00217169	0.037065	0.953277	TRUE	8.52e-06	20.4372
EDTA levels	Malignant neoplasm of head and neck	rs57900160	G	C	7	94356953	-0.0804207	0.0172759	3.24e-06	-0.024895	0.0366016	0.496401	TRUE	7.29e-06	21.6698
EDTA levels	Malignant neoplasm of head and neck	rs62577978	A	G	9	120507275	-0.0981073	0.0218942	7.43e-06	-0.0289339	0.050406	0.565956	TRUE	1.49e-05	20.0791
EDTA levels	Malignant neoplasm of head and neck	rs77657639	C	A	15	80590631	0.123886	0.0277549	8.06e-06	0.0979075	0.0563792	0.0824594	TRUE	3.66e-05	19.9235
EDTA levels	Malignant neoplasm of head and neck	rs79242179	A	G	5	114110083	-0.329439	0.0689279	1.76e-06	0.0495947	0.214923	0.817504	TRUE	2.88e-06	22.8434
EDTA levels	Malignant neoplasm of head and neck	rs9784059	T	C	2	53494172	-0.148526	0.0325498	5.04e-06	0.132694	0.0861767	0.123613	TRUE	2.07e-05	20.8213
1-methylhistidine levels	Malignant neoplasm of head and neck	rs10094039	G	A	8	129577430	-0.069388	0.0154645	7.23e-06	-0.0265273	0.0309877	0.391964	TRUE	1.78e-05	20.1325
1-methylhistidine levels	Malignant neoplasm of head and neck	rs10886134	C	A	10	117779893	0.0673851	0.0151425	8.58e-06	0.00566617	0.0307444	0.853778	TRUE	1.29e-05	19.8031
1-methylhistidine levels	Malignant neoplasm of head and neck	rs11133665	A	G	5	1188170	0.156172	0.0164769	2.59e-21	0.0276173	0.0356787	0.438897	TRUE	3.06e-20	89.837
1-methylhistidine levels	Malignant neoplasm of head and neck	rs12901652	T	C	15	38508928	0.155465	0.0348044	7.94e-06	-0.0374651	0.0486865	0.441586	TRUE	1.82e-05	19.9525
1-methylhistidine levels	Malignant neoplasm of head and neck	rs140416084	A	G	1	246956201	-0.12314	0.0242476	3.81e-07	-0.106061	0.0517152	0.040281	TRUE	2.81e-06	25.7906
1-methylhistidine levels	Malignant neoplasm of head and neck	rs148226190	G	T	14	73457377	-0.331065	0.0702443	2.44e-06	-0.200084	0.162522	0.218279	TRUE	8.4e-06	22.2129
1-methylhistidine levels	Malignant neoplasm of head and neck	rs148357196	T	A	20	58290517	0.34753	0.0778149	7.97e-06	1.14113	0.681741	0.0941586	TRUE	3.46e-05	19.9461
1-methylhistidine levels	Malignant neoplasm of head and neck	rs149464341	T	G	2	81969769	-0.367016	0.0807331	5.47e-06	0.237139	0.149889	0.113628	TRUE	2.29e-05	20.6665
1-methylhistidine levels	Malignant neoplasm of head and neck	rs1535573	G	A	14	57602334	-0.0822322	0.0180298	5.09e-06	-0.0185512	0.0331011	0.575178	TRUE	1.03e-05	20.8019
1-methylhistidine levels	Malignant neoplasm of head and neck	rs1554410	G	T	15	56428517	0.0680514	0.015105	6.63e-06	-0.0267441	0.0304304	0.379476	TRUE	1.66e-05	20.297
1-methylhistidine levels	Malignant neoplasm of head and neck	rs1670276	C	T	15	99073027	0.109213	0.0224365	1.13e-06	0.0545858	0.0411372	0.184534	TRUE	4.39e-06	23.694
1-methylhistidine levels	Malignant neoplasm of head and neck	rs1903860	C	T	10	87860453	-0.0951231	0.0213894	8.7e-06	-0.0536319	0.0476698	0.260559	TRUE	2.56e-05	19.7777
1-methylhistidine levels	Malignant neoplasm of head and neck	rs1990897	G	T	5	115192691	0.0781977	0.0159956	1.02e-06	-0.0494565	0.032962	0.133508	TRUE	4.54e-06	23.8994
1-methylhistidine levels	Malignant neoplasm of head and neck	rs2218687	A	G	9	103158134	0.0948989	0.0214092	9.31e-06	-0.040979	0.0441456	0.353269	TRUE	2.37e-05	19.6481
1-methylhistidine levels	Malignant neoplasm of head and neck	rs35042303	T	C	20	52070514	0.169952	0.0300921	1.63e-08	0.0226131	0.0735039	0.758352	TRUE	3.34e-08	31.8968
1-methylhistidine levels	Malignant neoplasm of head and neck	rs35285898	C	A	17	39399619	0.159332	0.0168676	3.52e-21	0.00309827	0.0392145	0.937026	TRUE	1.46e-20	89.2276
1-methylhistidine levels	Malignant neoplasm of head and neck	rs4043681	G	A	18	24087281	0.130261	0.0260698	5.83e-07	-0.026752	0.0566709	0.636885	TRUE	1.2e-06	24.9663
1-methylhistidine levels	Malignant neoplasm of head and neck	rs4686501	G	A	3	189158048	-0.1202	0.0266383	6.41e-06	0.0241977	0.0570083	0.671231	TRUE	1.16e-05	20.3609
1-methylhistidine levels	Malignant neoplasm of head and neck	rs544646419	G	A	4	86135840	-0.253741	0.0563403	6.68e-06	0.257726	0.131617	0.0502123	TRUE	3.59e-05	20.2835
1-methylhistidine levels	Malignant neoplasm of head and neck	rs546649	T	C	4	16723935	-0.0736867	0.0152675	1.39e-06	-0.00118389	0.0301931	0.968723	TRUE	1.97e-06	23.2939
1-methylhistidine levels	Malignant neoplasm of head and neck	rs56407361	T	C	1	230901445	0.143585	0.0313911	4.78e-06	-0.0414782	0.0510615	0.416608	TRUE	1.16e-05	20.9221
1-methylhistidine levels	Malignant neoplasm of head and neck	rs6118747	G	A	20	9834021	-0.0916807	0.0182847	5.33e-07	-0.00416906	0.0458954	0.927621	TRUE	8.1e-07	25.1409
1-methylhistidine levels	Malignant neoplasm of head and neck	rs61910449	T	C	11	96704082	-0.179716	0.0397708	6.22e-06	-0.0979507	0.0672192	0.145066	TRUE	2.37e-05	20.4195
1-methylhistidine levels	Malignant neoplasm of head and neck	rs7145174	A	G	14	70820051	0.167413	0.0364336	4.33e-06	-0.0378137	0.0943434	0.68856	TRUE	7.81e-06	21.1142
1-methylhistidine levels	Malignant neoplasm of head and neck	rs73154072	G	A	13	26966935	-0.27116	0.0593007	4.82e-06	0.00645716	0.144778	0.964426	TRUE	6.64e-06	20.9089
1-methylhistidine levels	Malignant neoplasm of head and neck	rs7746774	G	A	6	139030342	-0.106907	0.021178	4.46e-07	0.0361592	0.050462	0.473644	TRUE	1.13e-06	25.4825
1-methylhistidine levels	Malignant neoplasm of head and neck	rs78654791	G	C	6	75129988	0.212125	0.0474708	7.88e-06	-0.0719769	0.0591256	0.223469	TRUE	2.49e-05	19.9678
1-methylhistidine levels	Malignant neoplasm of head and neck	rs79479138	T	C	5	1238873	0.278813	0.0594002	2.68e-06	0.0350084	0.113782	0.758326	TRUE	4.59e-06	22.0318
1-methylhistidine levels	Malignant neoplasm of head and neck	rs80220760	G	A	6	15241783	0.287214	0.0604881	2.05e-06	-0.22693	0.108918	0.0372066	TRUE	1.34e-05	22.5461
Citramalate levels	Malignant neoplasm of head and neck	rs11563055	G	A	2	233996744	-0.331464	0.0744809	8.57e-06	-0.0535547	0.0986382	0.58717	TRUE	1.57e-05	19.8054
Citramalate levels	Malignant neoplasm of head and neck	rs1157094	A	C	11	97304894	-0.104351	0.0214635	1.16e-06	0.0487786	0.0412771	0.237311	TRUE	3.66e-06	23.637
Citramalate levels	Malignant neoplasm of head and neck	rs116991170	T	C	7	118935307	0.268336	0.0579862	3.7e-06	0.00570245	0.12157	0.962588	TRUE	4.95e-06	21.4145
Citramalate levels	Malignant neoplasm of head and neck	rs117013417	T	C	10	7133489	-0.337827	0.075726	8.15e-06	-0.0408522	0.144849	0.777918	TRUE	1.26e-05	19.9021
Citramalate levels	Malignant neoplasm of head and neck	rs12055187	A	G	5	16725923	0.268581	0.0604753	8.95e-06	0.0243791	0.0755613	0.746968	TRUE	1.41e-05	19.724
Citramalate levels	Malignant neoplasm of head and neck	rs12131960	A	T	1	221267758	0.0839684	0.0187574	7.59e-06	-0.0176435	0.0344991	0.609058	TRUE	1.37e-05	20.0395
Citramalate levels	Malignant neoplasm of head and neck	rs12211905	G	T	6	73748110	0.0758092	0.0167419	5.95e-06	0.0342811	0.0302323	0.256827	TRUE	1.65e-05	20.5038
Citramalate levels	Malignant neoplasm of head and neck	rs12900072	A	G	15	75014807	0.0775075	0.0166471	3.23e-06	0.00886611	0.0313902	0.7776	TRUE	5.12e-06	21.6776
Citramalate levels	Malignant neoplasm of head and neck	rs141073864	C	T	5	150052701	0.308909	0.0687729	7.06e-06	0.0577798	0.101643	0.569723	TRUE	1.33e-05	20.1756
Citramalate levels	Malignant neoplasm of head and neck	rs142847889	G	C	17	34976593	0.528397	0.110597	1.77e-06	0.304917	0.258061	0.237376	TRUE	5.45e-06	22.8262
Citramalate levels	Malignant neoplasm of head and neck	rs148830279	T	C	6	48982240	-0.43597	0.0967004	6.53e-06	0.0579228	0.0854335	0.497779	TRUE	1.33e-05	20.3262
Citramalate levels	Malignant neoplasm of head and neck	rs17665117	A	T	6	148905721	0.131321	0.029673	9.62e-06	0.0117398	0.0430967	0.78531	TRUE	1.46e-05	19.586
Citramalate levels	Malignant neoplasm of head and neck	rs188517032	G	A	1	153753929	0.27034	0.0605876	8.12e-06	-0.0789201	0.0741901	0.287439	TRUE	2.11e-05	19.9092
Citramalate levels	Malignant neoplasm of head and neck	rs188983534	A	G	6	103709194	-0.155646	0.0338062	4.14e-06	0.0121058	0.0659735	0.854409	TRUE	6.09e-06	21.1974
Citramalate levels	Malignant neoplasm of head and neck	rs1889899	G	A	9	26789942	0.0900574	0.0170887	1.36e-07	0.0334726	0.0311808	0.283047	TRUE	4.45e-07	27.7729
Citramalate levels	Malignant neoplasm of head and neck	rs221084	T	C	12	69484339	0.108157	0.0235317	4.3e-06	-0.00864526	0.0473516	0.855131	TRUE	6.31e-06	21.1253
Citramalate levels	Malignant neoplasm of head and neck	rs2502543	G	A	6	69767427	-0.0847163	0.0188698	7.14e-06	0.0487823	0.0351887	0.165654	TRUE	2.32e-05	20.1558
Citramalate levels	Malignant neoplasm of head and neck	rs41281112	T	C	13	99866380	-0.266851	0.0539977	7.74e-07	0.0242576	0.0861944	0.778381	TRUE	1.28e-06	24.4223
Citramalate levels	Malignant neoplasm of head and neck	rs62180249	T	C	2	211596857	0.0938403	0.0192855	1.14e-06	0.104528	0.0351731	0.0029604	TRUE	1.25e-05	23.6765
Citramalate levels	Malignant neoplasm of head and neck	rs72713558	G	A	4	188410042	-0.129284	0.0292191	9.66e-06	0.0140067	0.048757	0.7739	TRUE	1.49e-05	19.5774
Citramalate levels	Malignant neoplasm of head and neck	rs76427286	A	G	10	2677448	-0.247755	0.0547662	6.07e-06	-0.0478537	0.0684466	0.484466	TRUE	1.26e-05	20.4654
Citramalate levels	Malignant neoplasm of head and neck	rs76762532	T	G	4	96681142	-0.21222	0.046059	4.07e-06	0.0735381	0.0921776	0.424994	TRUE	9.18e-06	21.2297
Citramalate levels	Malignant neoplasm of head and neck	rs79981355	C	T	2	78319900	-0.12161	0.0260117	2.94e-06	0.149603	0.0552401	0.00676426	TRUE	2.45e-05	21.8575
Citramalate levels	Malignant neoplasm of head and neck	rs80028711	G	A	5	173119322	0.34128	0.0761119	7.33e-06	0.0645161	0.144685	0.655665	TRUE	1.27e-05	20.1056
3-hydroxydecanoate levels	Malignant neoplasm of head and neck	rs10445235	T	C	17	74264155	0.0823205	0.017876	4.12e-06	0.00305235	0.0373862	0.93493	TRUE	5.87e-06	21.2068
3-hydroxydecanoate levels	Malignant neoplasm of head and neck	rs11052064	C	T	12	32548263	0.145747	0.0327583	8.62e-06	-0.00288129	0.0841844	0.972697	TRUE	1.16e-05	19.795
3-hydroxydecanoate levels	Malignant neoplasm of head and neck	rs111528473	A	G	6	37702057	0.403688	0.0884272	4.99e-06	0.151053	0.103088	0.142842	TRUE	1.94e-05	20.8411
3-hydroxydecanoate levels	Malignant neoplasm of head and neck	rs114537113	T	C	5	9706991	-0.330467	0.071325	3.6e-06	0.0624072	0.0779456	0.423334	TRUE	8.82e-06	21.4671
3-hydroxydecanoate levels	Malignant neoplasm of head and neck	rs12453818	G	A	17	8931278	0.0764897	0.0169153	6.13e-06	-0.0643588	0.0306335	0.0356476	TRUE	3.67e-05	20.4478
3-hydroxydecanoate levels	Malignant neoplasm of head and neck	rs144727225	T	C	8	82629961	-0.225369	0.0493589	4.97e-06	-0.0281677	0.125375	0.822238	TRUE	7.83e-06	20.8477
3-hydroxydecanoate levels	Malignant neoplasm of head and neck	rs148758368	T	A	20	22738936	0.370269	0.0808217	4.62e-06	-0.253271	0.399422	0.52602	TRUE	9.89e-06	20.9884
3-hydroxydecanoate levels	Malignant neoplasm of head and neck	rs28415528	A	G	1	151907285	-0.209871	0.016024	3.41e-39	-0.0500048	0.0338173	0.139227	TRUE	1.13e-36	171.539
3-hydroxydecanoate levels	Malignant neoplasm of head and neck	rs299647	C	T	3	12497739	-0.0858123	0.0185046	3.53e-06	-0.00275152	0.0386072	0.943183	TRUE	5.01e-06	21.505
3-hydroxydecanoate levels	Malignant neoplasm of head and neck	rs488485	C	T	11	116412455	-0.0943596	0.0211094	7.82e-06	0.0343983	0.0489862	0.482551	TRUE	1.72e-05	19.9811
3-hydroxydecanoate levels	Malignant neoplasm of head and neck	rs59627096	G	A	13	109665263	-0.0943227	0.0206078	4.72e-06	0.0546087	0.0379372	0.150022	TRUE	1.81e-05	20.9493
3-hydroxydecanoate levels	Malignant neoplasm of head and neck	rs6844622	G	C	4	56743629	-0.0711572	0.0154677	4.22e-06	-0.0371316	0.0307131	0.226669	TRUE	1.38e-05	21.1634
3-hydroxydecanoate levels	Malignant neoplasm of head and neck	rs80144245	C	T	5	96792319	-0.208918	0.0425154	8.93e-07	0.12642	0.0750426	0.0920556	TRUE	4.64e-06	24.1468
3-hydroxydecanoate levels	Malignant neoplasm of head and neck	rs9530666	C	A	13	77482029	-0.0689846	0.015239	5.99e-06	-0.00501231	0.030176	0.868076	TRUE	8.98e-06	20.4923
3-hydroxydecanoate levels	Malignant neoplasm of head and neck	rs9603710	G	T	13	40254891	-0.066296	0.0149651	9.42e-06	0.0558338	0.0299898	0.0626369	TRUE	4.6e-05	19.6253
1,3-dimethylurate levels	Malignant neoplasm of head and neck	rs10194878	C	T	2	138639888	0.0873181	0.0182519	1.72e-06	-0.0628902	0.0344001	0.0675196	TRUE	8.63e-06	22.8872
1,3-dimethylurate levels	Malignant neoplasm of head and neck	rs1033930	T	G	13	29875471	0.0813366	0.0174666	3.21e-06	-0.0301361	0.0303847	0.321287	TRUE	8.59e-06	21.6848
1,3-dimethylurate levels	Malignant neoplasm of head and neck	rs11101870	T	C	10	133589198	-0.120114	0.0228253	1.42e-07	0.00995873	0.0401927	0.804309	TRUE	2.46e-07	27.692
1,3-dimethylurate levels	Malignant neoplasm of head and neck	rs11235978	A	G	11	74024780	0.127658	0.0281119	5.6e-06	0.00755833	0.0523968	0.885302	TRUE	8.03e-06	20.6213
1,3-dimethylurate levels	Malignant neoplasm of head and neck	rs11599254	T	C	10	28929032	0.130505	0.0293659	8.83e-06	-0.0171971	0.0462067	0.709761	TRUE	1.46e-05	19.75
1,3-dimethylurate levels	Malignant neoplasm of head and neck	rs117238703	G	T	11	99642289	-0.224046	0.0503738	8.68e-06	0.0624051	0.165718	0.706492	TRUE	1.44e-05	19.7818
1,3-dimethylurate levels	Malignant neoplasm of head and neck	rs12855367	G	A	13	20173700	0.115901	0.02495	3.4e-06	0.0228984	0.0417657	0.583515	TRUE	6.6e-06	21.5791
1,3-dimethylurate levels	Malignant neoplasm of head and neck	rs138045396	A	G	1	28561889	0.199454	0.044885	8.84e-06	0.00748549	0.0775894	0.923143	TRUE	1.21e-05	19.7462
1,3-dimethylurate levels	Malignant neoplasm of head and neck	rs1388107	T	G	5	119573311	-0.105876	0.0236541	7.6e-06	-0.0229477	0.054507	0.673752	TRUE	1.31e-05	20.0347
1,3-dimethylurate levels	Malignant neoplasm of head and neck	rs143167061	T	C	11	13186904	-0.2654	0.0595893	8.44e-06	0.0552169	0.111604	0.620772	TRUE	1.52e-05	19.8365
1,3-dimethylurate levels	Malignant neoplasm of head and neck	rs143552547	A	G	18	34518968	-0.178534	0.0396907	6.86e-06	-0.14591	0.0909366	0.108598	TRUE	2.66e-05	20.2332
1,3-dimethylurate levels	Malignant neoplasm of head and neck	rs188985963	T	C	15	56704677	0.511207	0.107882	2.15e-06	0.152618	0.141105	0.279436	TRUE	6.27e-06	22.4541
1,3-dimethylurate levels	Malignant neoplasm of head and neck	rs205788	T	C	20	57794868	-0.0972257	0.0210377	3.81e-06	-0.0198978	0.0359138	0.57955	TRUE	7.41e-06	21.3582
1,3-dimethylurate levels	Malignant neoplasm of head and neck	rs226220	G	A	17	38874390	0.130753	0.0261663	5.82e-07	0.0249179	0.0456369	0.585063	TRUE	1.21e-06	24.97
1,3-dimethylurate levels	Malignant neoplasm of head and neck	rs28452143	G	A	11	1194472	0.0773975	0.0170037	5.32e-06	-0.0022366	0.0315259	0.943442	TRUE	7.25e-06	20.7189
1,3-dimethylurate levels	Malignant neoplasm of head and neck	rs35094757	G	A	7	73963515	-0.31092	0.0698636	8.57e-06	0.0307027	0.11944	0.797136	TRUE	1.31e-05	19.8059
1,3-dimethylurate levels	Malignant neoplasm of head and neck	rs57238734	C	A	9	7568135	-0.319455	0.0716983	8.37e-06	-0.0316641	0.136501	0.816562	TRUE	1.26e-05	19.8519
1,3-dimethylurate levels	Malignant neoplasm of head and neck	rs6859899	G	A	5	58612645	-0.10352	0.0224663	4.07e-06	-0.0445861	0.0386139	0.248228	TRUE	1.2e-05	21.2317
1,3-dimethylurate levels	Malignant neoplasm of head and neck	rs7038710	G	A	9	107718105	-0.282261	0.0546831	2.45e-07	-0.0533889	0.110611	0.629326	TRUE	5.02e-07	26.6438
1,3-dimethylurate levels	Malignant neoplasm of head and neck	rs7091698	A	G	10	14812506	0.102016	0.0230217	9.37e-06	0.0168345	0.0467162	0.71858	TRUE	1.54e-05	19.6364
1,3-dimethylurate levels	Malignant neoplasm of head and neck	rs72712651	C	T	9	26048982	-0.215519	0.0480665	7.33e-06	-0.0577222	0.141542	0.683413	TRUE	1.25e-05	20.1042
1,3-dimethylurate levels	Malignant neoplasm of head and neck	rs72818634	A	G	5	179204735	-0.112169	0.0248028	6.11e-06	-0.00595062	0.0435105	0.891218	TRUE	8.7e-06	20.4524
1,3-dimethylurate levels	Malignant neoplasm of head and neck	rs72868316	A	G	10	133391165	0.342008	0.0487503	2.29e-12	-0.142244	0.105483	0.177496	TRUE	1.79e-11	49.2173
1,3-dimethylurate levels	Malignant neoplasm of head and neck	rs7699259	A	G	4	32221352	0.0805936	0.0166295	1.26e-06	0.0137382	0.0302567	0.649788	TRUE	2.37e-06	23.4878
1,3-dimethylurate levels	Malignant neoplasm of head and neck	rs78018441	A	G	16	6461406	-0.164796	0.0345099	1.79e-06	0.043224	0.0706888	0.54089	TRUE	3.75e-06	22.8037
1,3-dimethylurate levels	Malignant neoplasm of head and neck	rs78121311	G	T	3	103812795	-0.203071	0.0427853	2.07e-06	-0.0203244	0.0780943	0.794668	TRUE	3.33e-06	22.5272
Galactonate levels	Malignant neoplasm of head and neck	rs10965244	T	A	9	22130390	0.0909597	0.0197553	4.14e-06	-0.0327364	0.0336193	0.330186	TRUE	1.08e-05	21.1998
Galactonate levels	Malignant neoplasm of head and neck	rs114843083	A	C	3	55929641	-0.27591	0.0596858	3.79e-06	-0.161186	0.195581	0.409859	TRUE	8.96e-06	21.3694
Galactonate levels	Malignant neoplasm of head and neck	rs11668541	A	G	19	20010644	0.25389	0.0552438	4.31e-06	-0.00471086	0.0998979	0.962388	TRUE	5.83e-06	21.1215
Galactonate levels	Malignant neoplasm of head and neck	rs116885105	A	T	19	4500213	-0.224184	0.0476035	2.48e-06	-0.0141322	0.0657453	0.829804	TRUE	3.85e-06	22.1785
Galactonate levels	Malignant neoplasm of head and neck	rs118097128	T	A	18	71217969	-0.202653	0.0427349	2.12e-06	0.0803089	0.0963647	0.404628	TRUE	5.18e-06	22.4875
Galactonate levels	Malignant neoplasm of head and neck	rs144166724	T	C	8	82053788	-0.424108	0.085763	7.61e-07	-0.121221	0.100144	0.226099	TRUE	2.6e-06	24.4542
Galactonate levels	Malignant neoplasm of head and neck	rs144275620	T	C	1	178039614	0.35433	0.0790411	7.37e-06	-0.0206081	0.0920243	0.822802	TRUE	1.11e-05	20.096
Galactonate levels	Malignant neoplasm of head and neck	rs1446585	G	A	2	135649909	-0.121817	0.0166585	2.62e-13	0.0202192	0.0318934	0.526104	TRUE	1.07e-12	53.4742
Galactonate levels	Malignant neoplasm of head and neck	rs16956661	C	G	15	72278241	-0.16477	0.0310171	1.08e-07	-0.101588	0.0531468	0.0559461	TRUE	7.21e-07	28.2198
Galactonate levels	Malignant neoplasm of head and neck	rs187521737	A	G	19	3565143	0.441771	0.0972829	5.6e-06	-0.29982	0.36408	0.410222	TRUE	1.3e-05	20.6216
[truncated: 30,890 more rows]

## Sheet: Table S5
Table S5. Detailed information of instrumental variables used in replication analysis
[truncated: 28,354 more rows]

[truncated: 9 more sheets: Table S6, Table S7, Table S8, Table S9, Table S10, Table S11, Figure S1, Figure S2, Figure S3]
